# Supplementary material for: CapG promoted nasopharyngeal carcinoma cell motility involving Rho motility pathway independent of ROCK
Source: World J Surg Oncol. 2022 Oct 19;20:347. doi: 10.1186/s12957-022-02808-7 (PMC9580211; doi:10.1186/s12957-022-02808-7)
Supplement: Supplementary file 2 — Additional file 2: Table 1. A gene list with Spearman’s correlation coefficients correlated with CapG expression level. [file 12957_2022_2808_MOESM2_ESM.xlsx]

## Sheet: genelist
CapG promoted nasopharyngeal carcinoma cell motility involving Rho motility pathway independent of ROCK
Ying Fu, Xiuzhi Zhang, Xujun Liang, Yongheng Chen, Zhuchu Chen, Zhefeng Xiao
A gene list with Spearman’s correlation coefficients correlated with CapG expression level.
gene1	gene2	cor	p.value
CAPG	CAPG	1	0
CAPG	CD68	0.81545	4.0544e-28
CAPG	FCER1G	0.8145	0
CAPG	IFI30	0.81099	0
CAPG	TYROBP	0.806599	0
CAPG	LRRC25	0.796127	0
CAPG	SLC7A7	0.795878	0
CAPG	MPP1	0.793426	1.10329e-25
CAPG	SLAMF8	0.792859	0
CAPG	CD14	0.784608	0
CAPG	CTSZ	0.784467	0
CAPG	APOE	0.784458	0
CAPG	FTL	0.784034	0
CAPG	LACTB	0.781323	0
CAPG	LILRB4	0.780414	2.221e-24
CAPG	NR1H3	0.78015	0
CAPG	SIGLEC7	0.77926	0
CAPG	ITGB2	0.776848	0
CAPG	AIF1	0.774661	0
CAPG	SPI1	0.772872	0
CAPG	C1QA	0.770302	0
CAPG	SIGLEC9	0.768888	0
CAPG	NLRC4	0.766663	4.27754e-23
CAPG	GRN	0.765038	0
CAPG	CD86	0.76448	0
CAPG	HAVCR2	0.764089	0
CAPG	STAC3	0.760943	1.38006e-22
CAPG	LAIR1	0.758758	0
CAPG	NCF2	0.754894	4.59891e-22
CAPG	TMEM176B	0.754633	0
CAPG	RENBP	0.750091	0
CAPG	SERPINA1	0.74985	0
CAPG	ACP5	0.749243	0
CAPG	CCRL2	0.748985	0
CAPG	CTSD	0.748935	0
CAPG	TBXAS1	0.748495	0
CAPG	ARRB2	0.742157	0
CAPG	CD33	0.741206	6.18588e-21
CAPG	C1QB	0.741059	0
CAPG	APOC1	0.739337	0
CAPG	FCGR1A	0.73898	0
CAPG	CMKLR1	0.738447	0
CAPG	OSCAR	0.73724	1.27427e-20
CAPG	RHOG	0.737108	0
CAPG	C1QC	0.735245	0
CAPG	PILRA	0.734627	2.03702e-20
CAPG	TMEM176A	0.733266	0
CAPG	C2	0.732431	3.00843e-20
CAPG	IGSF6	0.728309	0
CAPG	CD300LF	0.726554	0
CAPG	CLEC12A	0.725473	1.00966e-19
CAPG	TRPV2	0.724892	1.11521e-19
CAPG	CSF2RA	0.723827	1.33718e-19
CAPG	TLR8	0.723612	1.3869e-19
CAPG	TSPAN4	0.723197	1.48837e-19
CAPG	PLEKHO2	0.721646	0
CAPG	ADAMDEC1	0.720574	0
CAPG	CYBB	0.720399	0
CAPG	C3AR1	0.719226	0
CAPG	HTRA4	0.719111	2.95837e-19
CAPG	TMEM150B	0.718611	3.21498e-19
CAPG	HNMT	0.717787	0
CAPG	TWF2	0.715284	0
CAPG	PLA2G7	0.711741	0
CAPG	RTN1	0.708099	1.77624e-18
CAPG	MYO1F	0.704288	0
CAPG	GPX1	0.70062	0
CAPG	SLC31A2	0.698152	8.3631e-18
CAPG	GNAI2	0.696595	0
CAPG	FLVCR2	0.696063	0
CAPG	SLC15A3	0.694574	0
CAPG	HMOX1	0.694426	1.47022e-17
CAPG	FBP1	0.692411	1.98737e-17
CAPG	FAM26F	0.691689	2.21291e-17
CAPG	LST1	0.691671	0
CAPG	CD4	0.691546	0
CAPG	SLC6A12	0.688584	3.50013e-17
CAPG	ARPC1B	0.688486	0
CAPG	DOK2	0.688244	0
CAPG	SELPLG	0.685758	0
CAPG	CD300C	0.685484	5.50081e-17
CAPG	CTSS	0.685117	0
CAPG	FCGR1B	0.68445	6.38829e-17
CAPG	SLC37A2	0.684258	6.56842e-17
CAPG	TNFSF13	0.683961	0
CAPG	FERMT3	0.681682	0
CAPG	HCST	0.681433	0
CAPG	GPR65	0.680351	0
CAPG	NPC2	0.679661	0
CAPG	LAPTM5	0.678363	0
CAPG	TFEC	0.678253	1.54587e-16
CAPG	FGR	0.677873	0
CAPG	TNFAIP8L2	0.677174	0
CAPG	CLEC4A	0.676733	0
CAPG	BC032342	0.67595	2.13486e-16
CAPG	EMP3	0.674779	0
CAPG	CPM	0.674773	2.5151e-16
CAPG	DOK1	0.674553	2.59327e-16
CAPG	CLEC4E	0.674341	2.67073e-16
CAPG	C10orf11	0.673455	3.01921e-16
CAPG	CCR1	0.673398	0
CAPG	GALM	0.673246	3.10783e-16
CAPG	APOC4-APOC2	0.671934	0
CAPG	IGFLR1	0.671635	0
CAPG	THEMIS2	0.671527	0
CAPG	HK3	0.671491	3.95697e-16
CAPG	FPR3	0.671252	0
CAPG	GNGT2	0.671017	4.22262e-16
CAPG	TNFSF12	0.670662	0
CAPG	CECR1	0.669998	4.85343e-16
CAPG	CREG1	0.669622	0
CAPG	ITGAX	0.669339	0
CAPG	CTSA	0.668749	0
CAPG	PSAP	0.668333	0
CAPG	ADAP2	0.668097	6.28354e-16
CAPG	MS4A6A	0.667776	0
CAPG	VAMP5	0.667692	0
CAPG	VAC14	0.666462	0
CAPG	SOWAHD	0.66614	8.18198e-16
CAPG	C1orf54	0.665372	0
CAPG	IL4I1	0.665086	9.42354e-16
CAPG	ABI3	0.664798	0
CAPG	TIFAB	0.664632	0
CAPG	ATP6V0D1	0.664332	0
CAPG	PRKCD	0.662713	1.29278e-15
CAPG	FAM225A	0.662198	1.38419e-15
CAPG	STX11	0.662125	1.39745e-15
CAPG	FUOM	0.661796	0
CAPG	MAN2B1	0.661479	0
CAPG	TMSB4X	0.661255	0
CAPG	NKG7	0.661205	0
CAPG	NCF1	0.66039	0
CAPG	TLR4	0.660365	0
CAPG	CTSB	0.659783	0
CAPG	LCP2	0.659442	0
CAPG	C1orf162	0.658494	0
CAPG	CTSL1	0.658277	0
CAPG	TNFAIP8L2-SCNM1	0.657113	2.69573e-15
CAPG	AOAH	0.65708	0
CAPG	SIGLEC10	0.656911	2.76743e-15
CAPG	APOBR	0.656033	3.10052e-15
CAPG	RAB20	0.65594	0
CAPG	LINC00900	0.655377	3.37457e-15
CAPG	TNFSF13B	0.655258	0
CAPG	RILP	0.655201	3.45197e-15
CAPG	CSF1R	0.654601	0
CAPG	CSF3R	0.652755	0
CAPG	GLRX	0.651632	0
CAPG	ASGR2	0.651131	5.80996e-15
CAPG	MYO9B	0.651018	5.89436e-15
CAPG	PEA15	0.650667	0
CAPG	NCKAP1L	0.650176	0
CAPG	BST1	0.649974	6.72743e-15
CAPG	TRPM2	0.649895	6.79494e-15
CAPG	PLA2G15	0.64982	6.85951e-15
CAPG	PTAFR	0.649561	0
CAPG	ACTB	0.649153	0
CAPG	RGS19	0.648463	0
CAPG	CTSH	0.648064	0
CAPG	MLKL	0.647537	9.14157e-15
CAPG	PLXNC1	0.646223	1.0773e-14
CAPG	ZEB2	0.645811	1.13398e-14
CAPG	PPP1R18	0.645702	0
CAPG	SLAMF7	0.645094	0
CAPG	SNX10	0.644587	0
CAPG	SQRDL	0.644329	0
CAPG	IL18	0.644163	0
CAPG	IL18BP	0.64388	0
CAPG	MAPKAPK3	0.643719	1.46972e-14
CAPG	ALOX15B	0.643536	1.50333e-14
CAPG	PDCD1LG2	0.643057	0
CAPG	CD300A	0.642882	0
CAPG	CCL5	0.642757	0
CAPG	C5orf20	0.642566	0
CAPG	P2RY6	0.64182	1.85671e-14
CAPG	UBE2D1	0.641432	1.94715e-14
CAPG	LILRB1	0.641011	0
CAPG	CYBA	0.640487	0
CAPG	SRGN	0.640137	0
CAPG	GRIN3A	0.639442	2.48225e-14
CAPG	IL10RA	0.639095	2.58924e-14
CAPG	ATG7	0.639057	2.60104e-14
CAPG	MFSD7	0.638983	2.62478e-14
CAPG	IL2RG	0.63894	0
CAPG	COTL1	0.63884	0
CAPG	FAM105A	0.638349	0
CAPG	TDRD6	0.636988	3.34077e-14
CAPG	RASSF4	0.636411	0
CAPG	PTPRO	0.636123	3.70724e-14
CAPG	LYZ	0.635422	0
CAPG	CXCR2P1	0.634848	0
CAPG	FCGR3A	0.634149	0
CAPG	GIMAP4	0.633534	0
CAPG	FCGR2A	0.631551	6.39074e-14
CAPG	LILRB2	0.631156	6.69584e-14
CAPG	GADD45B	0.630963	0
CAPG	SCARF1	0.630814	0
CAPG	MNDA	0.630731	0
CAPG	SLC8A1	0.630207	0
CAPG	FCGR1C	0.629548	8.09002e-14
CAPG	CARD9	0.628694	8.94071e-14
CAPG	BC040865	0.628314	9.34649e-14
CAPG	GBP5	0.628219	0
CAPG	FKBP15	0.628127	0
CAPG	CCR5	0.627828	0
CAPG	MAFB	0.626821	0
CAPG	LILRA6	0.625654	1.27319e-13
CAPG	CKLF	0.625383	0
CAPG	ATG3	0.6252	0
CAPG	RAP1A	0.624509	0
CAPG	LY96	0.622971	0
CAPG	KCNAB2	0.622954	0
CAPG	SIRPB2	0.62265	1.79874e-13
CAPG	DMXL2	0.62243	0
CAPG	CTSC	0.62238	0
CAPG	PIK3R5	0.621417	2.07074e-13
CAPG	LRRC33	0.620884	2.20006e-13
CAPG	GIMAP1-GIMAP5	0.620357	2.33574e-13
CAPG	PLEKHO1	0.619752	0
CAPG	AK307192	0.619436	0
CAPG	ARHGDIB	0.619244	0
CAPG	LBX2-AS1	0.619079	2.69948e-13
CAPG	CARD16	0.618429	0
CAPG	BIN2	0.618256	2.96213e-13
CAPG	KCNJ10	0.617689	3.15733e-13
CAPG	FGL2	0.617556	0
CAPG	FPR1	0.61624	3.7141e-13
CAPG	GPR84	0.616159	0
CAPG	CATSPER1	0.61567	3.95833e-13
CAPG	CST7	0.615602	0
CAPG	UNC13D	0.615161	0
CAPG	CST3	0.615102	0
CAPG	CXCL9	0.614978	0
CAPG	C10orf54	0.614903	0
CAPG	CCL4	0.614737	0
CAPG	TOR4A	0.61458	4.46961e-13
CAPG	RNASET2	0.61447	0
CAPG	NFKBIE	0.61396	4.78803e-13
CAPG	GMIP	0.612466	0
CAPG	TNFSF12-TNFSF13	0.612016	5.93603e-13
CAPG	CLEC4D	0.611887	6.0212e-13
CAPG	GIMAP8	0.611776	0
CAPG	CORO7	0.611085	0
CAPG	VASH1	0.610802	0
CAPG	CLEC6A	0.610665	6.88656e-13
CAPG	ADAMTSL4	0.610661	0
CAPG	MCTP1	0.610034	7.37897e-13
CAPG	ACAA2	0.609946	0
CAPG	CD53	0.609613	0
CAPG	ALOX5	0.609596	0
CAPG	IL10RB-AS1	0.609121	8.15343e-13
CAPG	PREX1	0.608766	8.47488e-13
CAPG	ZNF438	0.608759	8.48139e-13
CAPG	MPEG1	0.608731	0
CAPG	NCF1C	0.608598	0
CAPG	ACTR3	0.60839	0
CAPG	MILR1	0.608081	9.13053e-13
CAPG	PFN1	0.607725	0
CAPG	B2M	0.607617	0
CAPG	LPXN	0.607384	0
CAPG	MS4A4A	0.606336	0
CAPG	LAT2	0.606112	0
CAPG	WAS	0.605901	1.15613e-12
CAPG	TCN2	0.605405	0
CAPG	ST3GAL5	0.605235	1.24204e-12
CAPG	GBP1	0.603858	0
CAPG	VASP	0.603492	0
CAPG	TSC22D4	0.602477	0
CAPG	PDE6G	0.602377	1.68674e-12
CAPG	KMO	0.602191	1.72039e-12
CAPG	PTPRJ	0.601703	0
CAPG	SIGLEC1	0.601357	1.88001e-12
CAPG	CAP1	0.601229	0
CAPG	KLHDC8B	0.600863	0
CAPG	GPSM3	0.600472	0
CAPG	FCGRT	0.600356	0
CAPG	ATP6V0E1	0.599732	0
CAPG	CISH	0.599716	0
CAPG	SAMD3	0.599488	2.29097e-12
CAPG	ACAA1	0.599466	0
CAPG	GYG1	0.599416	0
CAPG	PRAM1	0.598767	2.47177e-12
CAPG	LOC100507632	0.598325	2.58929e-12
CAPG	RHOA	0.59816	0
CAPG	GAB3	0.597805	2.73453e-12
CAPG	LY86	0.59752	0
CAPG	PPM1M	0.597388	2.85668e-12
CAPG	ACP2	0.59668	0
CAPG	HLA-DMB	0.596472	0
CAPG	APBB1IP	0.595698	0
CAPG	RNASE6	0.595424	0
CAPG	LOC653513	0.595375	3.52444e-12
CAPG	TNFRSF1B	0.595075	0
CAPG	PIM1	0.594793	3.74398e-12
CAPG	CD84	0.594758	0
CAPG	PQLC3	0.594568	3.83222e-12
CAPG	NLRP3	0.593351	4.34681e-12
CAPG	C19orf38	0.593128	0
CAPG	CYB561D2	0.592646	0
CAPG	CPVL	0.592638	0
CAPG	TMEM106A	0.592538	0
CAPG	RAB8A	0.59246	4.76489e-12
CAPG	WARS	0.592363	0
CAPG	KLF1	0.592181	4.90349e-12
CAPG	IFFO1	0.59177	5.11539e-12
CAPG	BIRC7	0.591461	5.28009e-12
CAPG	LIPA	0.591307	0
CAPG	SIRPB1	0.591074	0
CAPG	HLA-A	0.59065	0
CAPG	MMP25	0.590532	5.80736e-12
CAPG	TMEM86A	0.590397	5.88765e-12
CAPG	SNX20	0.590242	0
CAPG	KCTD12	0.589459	6.47951e-12
CAPG	GIMAP5	0.588554	0
CAPG	SIGLEC15	0.588527	7.12335e-12
CAPG	SLC29A3	0.587431	0
CAPG	LGALS2	0.586516	0
CAPG	FES	0.586491	0
CAPG	GPR132	0.586236	8.98194e-12
CAPG	SGTB	0.5854	9.77012e-12
CAPG	GIMAP1	0.585069	0
CAPG	CD244	0.584592	1.05953e-11
CAPG	APOC2	0.584488	1.07062e-11
CAPG	STAT5A	0.583896	0
CAPG	SAMSN1	0.583405	0
CAPG	VAV1	0.58338	0
CAPG	PSMB10	0.582941	1.24957e-11
CAPG	SLA	0.582183	0
CAPG	MCL1	0.58215	0
CAPG	FCGR2B	0.5819	0
CAPG	FAM78A	0.581889	1.38743e-11
CAPG	HLA-DPB1	0.581792	0
CAPG	VAMP8	0.581634	0
CAPG	IQGAP2	0.581409	0
CAPG	KIAA0845	0.580719	1.55799e-11
CAPG	P2RY13	0.580444	0
CAPG	GBP2	0.579513	0
CAPG	ABCC3	0.579463	0
CAPG	NAGA	0.579306	1.79096e-11
CAPG	MGAT1	0.579155	0
CAPG	GBGT1	0.578949	1.85509e-11
CAPG	CACNA2D4	0.57888	1.86758e-11
CAPG	2021-03-01	0.57875	1.89161e-11
CAPG	LOC100505702	0.57843	1.95203e-11
CAPG	ARL11	0.578393	1.95921e-11
CAPG	ATP6V1B2	0.57819	0
CAPG	ARL6IP5	0.578032	0
CAPG	CYTH4	0.577733	0
CAPG	STXBP2	0.57765	0
CAPG	SULT1C2	0.577339	2.17212e-11
CAPG	AK310472	0.577259	0
CAPG	LILRA1	0.577116	2.22008e-11
CAPG	EVI2A	0.577109	0
CAPG	BTK	0.57691	0
CAPG	P2RX7	0.576871	2.27378e-11
CAPG	DOK3	0.576627	0
CAPG	MFNG	0.576427	0
CAPG	PLBD1	0.576144	0
CAPG	SLA2	0.575979	2.48027e-11
CAPG	DPEP2	0.575921	2.4945e-11
CAPG	SIGLEC8	0.575886	2.50288e-11
CAPG	MMP9	0.575787	0
CAPG	AXL	0.575612	0
CAPG	HLA-DMA	0.575329	0
CAPG	BAK1	0.575185	2.67933e-11
CAPG	ADPRH	0.574664	0
CAPG	PIK3AP1	0.57409	0
CAPG	SYT11	0.57404	2.99376e-11
CAPG	KCNK13	0.57393	3.02574e-11
CAPG	ARHGAP30	0.573649	0
CAPG	C19orf12	0.573558	3.13623e-11
CAPG	TBX21	0.573072	3.28693e-11
CAPG	CCR3	0.5729	3.34174e-11
CAPG	LCP1	0.572343	0
CAPG	WDR81	0.572045	3.62814e-11
CAPG	MS4A7	0.571819	0
CAPG	HLX	0.571804	3.71314e-11
CAPG	ARPC5	0.571204	0
CAPG	NFAM1	0.570303	4.28699e-11
CAPG	CEACAM4	0.570098	4.37144e-11
CAPG	CXCR3	0.570079	4.37937e-11
CAPG	FYB	0.570015	0
CAPG	ADPGK-AS1	0.569765	4.51277e-11
CAPG	LSP1	0.569516	0
CAPG	MYO1G	0.569416	0
CAPG	SIRPD	0.568909	4.89577e-11
CAPG	RIN3	0.568892	0
CAPG	LOC400548	0.568795	4.94913e-11
CAPG	FMNL1	0.56826	0
CAPG	BC039399	0.567671	5.50536e-11
CAPG	LOC100506585	0.56744	5.62705e-11
CAPG	ALPK2	0.566694	6.03793e-11
CAPG	TLR7	0.566673	6.04978e-11
CAPG	CD2	0.566264	0
CAPG	TICAM2	0.566262	6.28918e-11
CAPG	ARHGAP18	0.565882	6.518e-11
CAPG	EHD1	0.565806	0
CAPG	LAG3	0.565457	0
CAPG	FLI1-AS1	0.565277	6.89935e-11
CAPG	FGD3	0.565091	0
CAPG	PI4K2A	0.564859	7.17533e-11
CAPG	HLA-B	0.564858	0
CAPG	SLC16A6	0.564385	7.5012e-11
CAPG	MCOLN2	0.564292	0
CAPG	ABCD1	0.564119	7.69035e-11
CAPG	RASA4B	0.564043	0
CAPG	TANGO2	0.563607	8.06688e-11
CAPG	FLI1	0.563494	0
CAPG	CD97	0.563344	0
CAPG	BC045766	0.563148	8.4204e-11
CAPG	HLA-DRA	0.562829	0
CAPG	RASSF1	0.562626	8.83969e-11
CAPG	GPBAR1	0.562051	9.32528e-11
CAPG	TGFB1	0.561514	0
CAPG	FHOD1	0.561448	0
CAPG	CCR2	0.561365	0
CAPG	PSMB9	0.560832	0
CAPG	TRGC2	0.560591	8.27572e-14
CAPG	ZMYND15	0.560542	1.07245e-10
CAPG	GPR141	0.560136	1.1134e-10
CAPG	RNPEPL1	0.559752	1.15352e-10
CAPG	SLC22A18AS	0.559702	1.15889e-10
CAPG	NME8	0.559662	1.1632e-10
CAPG	RGS18	0.559626	1.16706e-10
CAPG	IL10	0.559587	1.17121e-10
CAPG	GPR31	0.559542	1.17611e-10
CAPG	RNASE2	0.559428	1.18851e-10
CAPG	SPN	0.559245	1.2087e-10
CAPG	HSD17B14	0.559067	1.22862e-10
CAPG	GIMAP6	0.558954	1.2415e-10
CAPG	EVI2B	0.558562	3.35675e-11
CAPG	LGMN	0.558406	1.30556e-10
CAPG	GMFG	0.558196	4.04158e-11
CAPG	CD80	0.557467	1.42282e-10
CAPG	TARP	0.557336	1.44e-10
CAPG	ACVRL1	0.557137	1.46651e-10
CAPG	RNF166	0.557065	6.33072e-11
CAPG	HEXA	0.55682	1.50946e-10
CAPG	PCK2	0.556733	1.52154e-10
CAPG	NCF1B	0.556366	7.88285e-11
CAPG	SH2D2A	0.556291	8.05575e-11
CAPG	CD74	0.555975	8.80023e-11
CAPG	FCRL6	0.555803	1.65615e-10
CAPG	TTC38	0.55509	1.76689e-10
CAPG	HCK	0.554869	1.15981e-10
CAPG	AK057188	0.554839	1.80765e-10
CAPG	DNASE2	0.554611	1.22953e-10
CAPG	TCRBV7S1A1N2T	0.554539	1.85758e-10
CAPG	QPCT	0.554496	1.86478e-10
CAPG	CD247	0.55435	1.88952e-10
CAPG	STAT1	0.553804	1.4593e-10
CAPG	ARPC4	0.553721	1.48402e-10
CAPG	ARHGAP25	0.553397	1.58234e-10
CAPG	RFPL1S	0.553375	2.0636e-10
CAPG	C16orf86	0.552427	2.24767e-10
CAPG	DYNC1LI1	0.552307	1.93577e-10
CAPG	C17orf59	0.552174	1.98148e-10
CAPG	CXCL16	0.55198	2.33989e-10
CAPG	USP30-AS1	0.551267	2.49448e-10
CAPG	DYSF	0.551062	2.5407e-10
CAPG	GPR68	0.550587	2.65108e-10
CAPG	CASP1	0.550561	2.58335e-10
CAPG	HCLS1	0.550145	2.75356e-10
CAPG	PCBP1	0.550003	2.81293e-10
CAPG	FAM49A	0.549119	3.022e-10
CAPG	TREX1	0.548673	3.41057e-10
CAPG	LAP3	0.548406	3.53894e-10
CAPG	IL3RA	0.5476	3.94723e-10
CAPG	C9orf139	0.547281	3.55702e-10
CAPG	ELL	0.546986	3.651e-10
CAPG	IRF8	0.546934	4.30665e-10
CAPG	SYNJ1	0.546281	3.88569e-10
CAPG	SASH3	0.545903	4.90699e-10
CAPG	LRRK2	0.545821	4.04629e-10
CAPG	PALD1	0.545398	4.1997e-10
CAPG	FASLG	0.545171	5.36697e-10
CAPG	ZNF804A	0.544665	4.4789e-10
CAPG	CD48	0.544181	6.03708e-10
CAPG	DOCK8	0.543807	6.30568e-10
CAPG	SERPING1	0.543765	6.33605e-10
CAPG	GCH1	0.543693	4.87675e-10
CAPG	HLA-E	0.54295	6.95367e-10
CAPG	NAPA	0.54285	7.03228e-10
CAPG	PTGER2	0.542727	5.30553e-10
CAPG	ITGAL	0.542676	7.17144e-10
CAPG	LOC100506776	0.54249	5.41622e-10
CAPG	HLA-DPA1	0.542185	7.57358e-10
CAPG	STARD8	0.542111	5.59772e-10
CAPG	TAGAP	0.541961	7.76322e-10
CAPG	BC043356	0.541777	5.76279e-10
CAPG	LILRB3	0.541708	5.79726e-10
CAPG	APOL3	0.541608	5.8479e-10
CAPG	ANXA6	0.541162	8.46715e-10
CAPG	SMCO4	0.540497	9.09065e-10
CAPG	PSME2	0.540364	9.21953e-10
CAPG	MYD88	0.540089	9.4899e-10
CAPG	PPT1	0.539623	9.96296e-10
CAPG	STAB1	0.539557	1.0032e-09
CAPG	S100A4	0.539257	1.03476e-09
CAPG	HSD11B1	0.539213	7.19389e-10
CAPG	ADCY7	0.539183	1.04277e-09
CAPG	NABP1	0.539008	1.06166e-09
CAPG	MTMR14	0.538834	7.43212e-10
CAPG	IKZF1	0.538742	1.09096e-09
CAPG	OSTF1	0.538575	1.1096e-09
CAPG	CEACAM21	0.538547	7.61779e-10
CAPG	NT5DC4	0.538098	7.91731e-10
CAPG	TCRA	0.538076	1.16707e-09
CAPG	ST8SIA4	0.537929	8.03331e-10
CAPG	TCIRG1	0.537852	1.1937e-09
CAPG	GRAMD1B	0.53708	8.63944e-10
CAPG	S1PR4	0.537005	8.69516e-10
CAPG	CXCR6	0.536995	1.29988e-09
CAPG	NAGK	0.536579	1.35413e-09
CAPG	IL12RB1	0.536551	9.03859e-10
CAPG	SEMA4A	0.536388	1.37971e-09
CAPG	PTPRE	0.536327	9.21353e-10
CAPG	EOMES	0.536253	9.27168e-10
CAPG	AMICA1	0.536219	9.29892e-10
CAPG	SLC46A2	0.536168	9.33933e-10
CAPG	RAB27A	0.536127	9.37176e-10
CAPG	ITGB7	0.536122	1.41596e-09
CAPG	GIMAP2	0.535914	1.44482e-09
CAPG	CORO1A	0.535407	1.51729e-09
CAPG	MAP7D1	0.535373	1.52215e-09
CAPG	SLC24A4	0.535212	1.0131e-09
CAPG	SDSL	0.534924	1.58898e-09
CAPG	TLR2	0.534809	1.04843e-09
CAPG	MSC	0.534683	1.62588e-09
CAPG	HMHA1	0.534633	1.6336e-09
CAPG	GRB2	0.534417	1.66742e-09
CAPG	ITPRIPL1	0.534314	1.09339e-09
CAPG	HLA-DRB1	0.534159	1.70851e-09
CAPG	RNF149	0.533843	1.76004e-09
CAPG	RRAS	0.533726	1.77935e-09
CAPG	RFTN1	0.533219	1.8656e-09
CAPG	ARHGAP31	0.533161	1.87572e-09
CAPG	CCL3	0.53312	1.20957e-09
CAPG	CD8B	0.533016	1.22023e-09
CAPG	CLEC12B	0.532931	1.22906e-09
CAPG	CASS4	0.53234	1.29189e-09
CAPG	SCIMP	0.532309	1.29518e-09
CAPG	SDCBP	0.531306	2.22362e-09
CAPG	CYTIP	0.531282	1.41201e-09
CAPG	TPK1	0.530992	1.44679e-09
CAPG	MAP1LC3B	0.530251	1.53947e-09
CAPG	EMR2	0.529385	2.64121e-09
CAPG	BC044305	0.529324	1.66337e-09
CAPG	TMEM140	0.528495	2.8567e-09
CAPG	TNFSF14	0.528294	1.8123e-09
CAPG	CRTAM	0.528246	1.81954e-09
CAPG	MFSD1	0.528239	1.82063e-09
CAPG	DBNL	0.528187	2.93472e-09
CAPG	GZMK	0.528079	2.96257e-09
CAPG	IL21R	0.528054	2.96903e-09
CAPG	ADAM8	0.528029	2.97551e-09
CAPG	DPYD	0.527619	1.91693e-09
CAPG	FCN1	0.527337	1.96222e-09
CAPG	FXYD5	0.527197	3.19849e-09
CAPG	RGS1	0.527039	3.24249e-09
CAPG	IFI35	0.527006	3.25182e-09
CAPG	UBASH3A	0.526866	2.04027e-09
CAPG	C10orf128	0.52668	2.07191e-09
CAPG	PARVG	0.526525	2.09862e-09
CAPG	FUT7	0.526391	3.42875e-09
CAPG	PLCB2	0.526357	3.43855e-09
CAPG	TCRGC2	0.526091	2.17526e-09
CAPG	IRG1	0.525837	2.22127e-09
CAPG	MS4A14	0.525683	2.24966e-09
CAPG	CD3E	0.525376	3.73914e-09
CAPG	GTSF1	0.52502	2.37592e-09
CAPG	OSM	0.524884	2.40249e-09
CAPG	PSMB8	0.524353	4.07717e-09
CAPG	PTPN7	0.52412	4.15783e-09
CAPG	GIMAP7	0.524103	4.16364e-09
CAPG	CLEC10A	0.523796	4.27256e-09
CAPG	HAMP	0.523707	2.64608e-09
CAPG	RIPK3	0.523596	4.34456e-09
CAPG	SECTM1	0.523464	2.69933e-09
CAPG	CASP4	0.522889	4.60843e-09
CAPG	DQ575504	0.522745	2.86283e-09
CAPG	NAAA	0.522515	4.75389e-09
CAPG	GNB4	0.522512	2.91776e-09
CAPG	TRAC	0.522182	4.88664e-09
CAPG	PRF1	0.522074	4.93049e-09
CAPG	VOPP1	0.521725	5.07463e-09
CAPG	DOCK11	0.521525	5.15869e-09
CAPG	NINJ2	0.521411	3.19145e-09
CAPG	CHIT1	0.521298	3.22071e-09
CAPG	LOC731424	0.521205	3.24532e-09
CAPG	HSD3B7	0.521085	3.27697e-09
CAPG	P2RY11	0.520843	5.45549e-09
CAPG	TCRBV14S1	0.520412	3.46103e-09
CAPG	LINC00152	0.520228	5.73653e-09
CAPG	LINC00957	0.519917	3.60253e-09
CAPG	TIGIT	0.519913	3.60374e-09
CAPG	CMTM7	0.519828	5.9258e-09
CAPG	NCF4	0.519679	5.99822e-09
CAPG	GPR183	0.519547	3.71196e-09
CAPG	PECAM1	0.519379	6.14549e-09
CAPG	TPP1	0.519301	3.78626e-09
CAPG	RINL	0.519116	3.84321e-09
CAPG	SLC46A3	0.519054	3.8626e-09
CAPG	PDE1B	0.51879	3.94571e-09
CAPG	CD8A	0.518564	6.56324e-09
CAPG	GZMM	0.518398	6.65161e-09
CAPG	IFITM2	0.518373	6.66496e-09
CAPG	CCL4L2	0.518356	6.67387e-09
CAPG	RAB8B	0.51807	4.18107e-09
CAPG	CREBL2	0.517901	4.23841e-09
CAPG	CASP5	0.517438	4.39882e-09
CAPG	RHOF	0.517234	4.47138e-09
CAPG	CAPZB	0.517192	7.32558e-09
CAPG	ACSM5	0.517011	4.55201e-09
CAPG	ALDH3B1	0.51701	4.55261e-09
CAPG	RASGRP3	0.516236	4.84339e-09
CAPG	IL15RA	0.515579	5.10431e-09
CAPG	LILRA2	0.515069	5.31627e-09
CAPG	TCRGV	0.514864	5.40369e-09
CAPG	FGD2	0.514843	5.41264e-09
CAPG	BLVRA	0.514655	8.95225e-09
CAPG	ALOX5AP	0.51458	9.00495e-09
CAPG	BATF2	0.514535	5.54677e-09
CAPG	CYLD	0.514342	5.63265e-09
CAPG	SLC43A2	0.514323	5.64106e-09
CAPG	RAB32	0.514289	9.21261e-09
CAPG	CXorf21	0.514264	9.23061e-09
CAPG	SLC25A35	0.514022	5.77773e-09
CAPG	FUCA1	0.513682	9.66002e-09
CAPG	SLCO2B1	0.513557	9.7544e-09
CAPG	DGKG	0.513425	6.05793e-09
CAPG	GZMA	0.513274	9.9715e-09
CAPG	SIGLEC5	0.513176	6.17863e-09
CAPG	TRA	0.512967	1.02128e-08
CAPG	PLA2G2D	0.512494	6.52097e-09
CAPG	TGFBI	0.512251	1.07948e-08
CAPG	ZBP1	0.512226	1.08156e-08
CAPG	GPR171	0.511869	1.11186e-08
CAPG	TAP1	0.51186	1.11257e-08
CAPG	KIAA1201	0.511621	6.98539e-09
CAPG	GBA	0.511461	1.14733e-08
CAPG	TRA@	0.511142	7.25392e-09
CAPG	ZNF671	0.511035	7.31524e-09
CAPG	LOXL3	0.511017	7.32543e-09
CAPG	ASPHD2	0.510897	7.39519e-09
CAPG	FPR2	0.510704	7.50773e-09
CAPG	TFEB	0.510631	7.55141e-09
CAPG	AMZ1	0.510628	7.55304e-09
CAPG	RASGRP4	0.51038	1.24661e-08
CAPG	2021-03-02	0.510094	7.87597e-09
CAPG	CLIC1	0.509956	1.28769e-08
CAPG	AK056817	0.509603	8.18454e-09
CAPG	NECAP2	0.509548	1.32835e-08
CAPG	PTPRC	0.509182	1.36587e-08
CAPG	TCR-alpha	0.509125	8.49639e-09
CAPG	STAT4	0.508947	8.61518e-09
CAPG	TNFSF8	0.508789	8.72212e-09
CAPG	TCRVB	0.508608	1.42671e-08
CAPG	JAKMIP1	0.508598	8.85328e-09
CAPG	EHD4	0.508276	1.46313e-08
CAPG	SPPL2A	0.508268	9.08371e-09
CAPG	DIAPH1	0.508226	1.46866e-08
CAPG	CD226	0.508145	9.17167e-09
CAPG	LOC100132891	0.50812	9.18951e-09
CAPG	PTCRA	0.508099	9.20462e-09
CAPG	CD163	0.50791	1.50418e-08
CAPG	CSRNP1	0.507452	1.55702e-08
CAPG	IFNG	0.507328	1.57173e-08
CAPG	PTPN22	0.507316	9.78226e-09
CAPG	ILK	0.507045	1.60555e-08
CAPG	P2RY8	0.506347	1.05457e-08
CAPG	UAP1L1	0.506027	1.08103e-08
CAPG	LINC00426	0.505848	1.09609e-08
CAPG	PLIN2	0.505732	1.106e-08
CAPG	ARHGAP15	0.505644	1.11349e-08
CAPG	IL2RB	0.505614	1.78732e-08
CAPG	PKD2L1	0.505589	1.11829e-08
CAPG	C1orf200	0.505444	1.13086e-08
CAPG	PLEK	0.505215	1.84138e-08
CAPG	hADV36S1	0.505159	1.156e-08
CAPG	WIPF1	0.5043	1.97111e-08
CAPG	EPSTI1	0.504267	1.97599e-08
CAPG	AGAP2	0.503543	2.08487e-08
CAPG	GZMH	0.503518	2.08872e-08
CAPG	TRAF3IP3	0.503061	2.16055e-08
CAPG	AK026379	0.502578	2.23882e-08
CAPG	CD3D	0.502429	2.26364e-08
CAPG	ARHGAP9	0.502392	1.42968e-08
CAPG	AIM2	0.502279	2.28873e-08
CAPG	STK10	0.502229	2.29714e-08
CAPG	LOC729852	0.502185	1.45246e-08
CAPG	FAM20A	0.502051	1.46742e-08
CAPG	TMEM51	0.501447	2.43291e-08
CAPG	RNF181	0.501356	2.44928e-08
CAPG	PRKCH	0.500707	2.56838e-08
CAPG	PTPN6	0.500466	2.61403e-08
CAPG	NAIP	0.500446	1.6583e-08
CAPG	OLFML2B	0.500404	1.66354e-08
CAPG	PLA2G16	0.500167	1.69376e-08
CAPG	UBASH3B	0.500147	1.69644e-08
CAPG	CNPPD1	0.499834	2.73733e-08
CAPG	HLA-F	0.4998	2.74397e-08
CAPG	TCRBV17S1A1T	0.499682	1.75731e-08
CAPG	SIRPG	0.499427	1.79155e-08
CAPG	TMSB10	0.499226	2.86091e-08
CAPG	KLRK1	0.49907	1.84071e-08
CAPG	RASAL3	0.499068	2.89393e-08
CAPG	SLC16A3	0.498869	2.93615e-08
CAPG	CD96	0.498467	1.92653e-08
CAPG	LOC100507600	0.498451	1.92882e-08
CAPG	MEFV	0.498218	1.963e-08
CAPG	PVRIG	0.497671	3.20192e-08
CAPG	NLRC5	0.497638	3.20961e-08
CAPG	AK124194	0.497568	2.06155e-08
CAPG	MVP	0.49748	3.24641e-08
CAPG	ARHGEF1	0.497438	3.25616e-08
CAPG	CD7	0.497089	3.33916e-08
CAPG	TMEM251	0.497011	2.14977e-08
CAPG	SLC25A20	0.496881	3.38951e-08
CAPG	RPGRIP1	0.496676	2.20454e-08
CAPG	MGAT4A	0.49588	2.34015e-08
CAPG	CINP	0.495816	3.65874e-08
CAPG	DOCK2	0.495144	2.47259e-08
CAPG	SMA	0.494892	2.51948e-08
CAPG	TCRBV6S1A1N1	0.494867	2.52418e-08
CAPG	CAMK1	0.494408	2.61219e-08
CAPG	SLC18A1	0.494284	2.63627e-08
CAPG	BLVRB	0.494178	4.11293e-08
CAPG	RCSD1	0.493903	4.19404e-08
CAPG	NAPSB	0.493629	4.27667e-08
CAPG	AK123675	0.493379	4.35312e-08
CAPG	MRAS	0.493339	2.82838e-08
CAPG	KIAA0513	0.492598	2.98828e-08
CAPG	IDO1	0.492273	4.70791e-08
CAPG	SHCBP1	0.491721	3.18847e-08
CAPG	M1AP	0.491677	3.19882e-08
CAPG	HRH2	0.491491	3.24306e-08
CAPG	NEK6	0.491101	5.11387e-08
CAPG	RASA3	0.490976	5.15896e-08
CAPG	CR1L	0.490863	3.39696e-08
CAPG	RPL36AL	0.490826	5.21357e-08
CAPG	ORAI1	0.490793	5.22577e-08
CAPG	NADK	0.490618	5.29031e-08
CAPG	CSF1	0.490585	5.30269e-08
CAPG	KLHL6	0.490352	5.39012e-08
CAPG	PLXND1	0.49031	5.40587e-08
CAPG	CD72	0.490166	3.57576e-08
CAPG	DNAJC5B	0.489785	3.67716e-08
CAPG	PSTPIP1	0.489412	5.75702e-08
CAPG	SHKBP1	0.489296	5.8041e-08
CAPG	ARHGAP4	0.488996	5.92682e-08
CAPG	MPO	0.488891	3.92627e-08
CAPG	KLRD1	0.488808	3.95031e-08
CAPG	LOC147646	0.488656	3.99459e-08
CAPG	AV8S2	0.488489	6.14042e-08
CAPG	SUSD3	0.488264	6.23727e-08
CAPG	CD38	0.488115	6.30265e-08
CAPG	POLR3GL	0.487923	6.38713e-08
CAPG	TRIM21	0.487782	6.45026e-08
CAPG	ADORA2A	0.487138	4.46242e-08
CAPG	GHRL	0.487122	4.46783e-08
CAPG	LAT	0.486934	6.84168e-08
CAPG	EMR1	0.486901	4.54012e-08
CAPG	TINF2	0.486792	6.90907e-08
CAPG	GBP4	0.486543	7.02953e-08
CAPG	BTD	0.486236	4.76504e-08
CAPG	HECTD3	0.486202	7.19739e-08
CAPG	KCNK6	0.485927	7.33526e-08
CAPG	SH2D1A	0.485769	7.41578e-08
CAPG	TBC1D10C	0.48557	7.51868e-08
CAPG	HEXB	0.485486	7.56195e-08
CAPG	SIT1	0.48525	5.11794e-08
CAPG	NOP10	0.485038	5.19708e-08
CAPG	RSU1	0.484838	7.90771e-08
CAPG	SERPINB9	0.484802	5.28653e-08
CAPG	AK311374	0.484602	5.36342e-08
CAPG	PCED1B	0.483982	5.60897e-08
CAPG	AK291611	0.4837	5.72406e-08
CAPG	LYL1	0.48339	8.73395e-08
CAPG	PYHIN1	0.483375	5.85965e-08
CAPG	SLC38A5	0.48333	5.87854e-08
CAPG	NEFH	0.483164	5.94916e-08
CAPG	SMAP2	0.483001	6.01948e-08
CAPG	BATF	0.482975	8.98616e-08
CAPG	C10orf76	0.482594	6.19781e-08
CAPG	TRDC	0.482392	9.35091e-08
CAPG	PRKCB	0.482376	9.36154e-08
CAPG	PTPRCAP	0.482318	9.39881e-08
CAPG	HSPA7	0.482135	9.5169e-08
CAPG	ACTR2	0.482068	9.56019e-08
CAPG	KAT2B	0.482051	9.57104e-08
CAPG	PLK3	0.482024	6.45623e-08
CAPG	C1orf127	0.481685	6.61499e-08
CAPG	ITPK1	0.481561	9.89648e-08
CAPG	GSDMD	0.481477	9.95267e-08
CAPG	ZNRF2	0.481158	6.86884e-08
CAPG	ZNF101	0.48112	1.01978e-07
CAPG	LOC728431	0.48071	7.09213e-08
CAPG	PAQR8	0.480571	1.05852e-07
CAPG	RGCC	0.480529	1.06151e-07
CAPG	MYBPC3	0.480529	7.18457e-08
CAPG	AX748345	0.48052	7.18911e-08
CAPG	SLC39A8	0.480355	1.07416e-07
CAPG	MEP1A	0.480336	7.28409e-08
CAPG	POMC	0.480334	7.28512e-08
CAPG	ITM2A	0.480155	1.08879e-07
CAPG	LOC285972	0.480141	7.38551e-08
CAPG	ZNF683	0.480039	1.09742e-07
CAPG	SP110	0.479939	1.10486e-07
CAPG	ARHGEF6	0.479714	1.12179e-07
CAPG	FABP3	0.4791	7.95315e-08
CAPG	LDHD	0.478993	8.01347e-08
CAPG	AKNA	0.478925	8.05232e-08
CAPG	SIRPA	0.478882	1.18664e-07
CAPG	AGFG2	0.478414	8.34959e-08
CAPG	TCRBV5S2	0.477809	8.71421e-08
CAPG	LOC100129269	0.477781	8.73177e-08
CAPG	ALAS1	0.477478	8.92069e-08
CAPG	TCRBV4S1A1T	0.477282	9.04461e-08
CAPG	ITGA4	0.47717	9.11654e-08
CAPG	TCRBV20S1A1N2	0.477164	9.12061e-08
CAPG	RASSF5	0.477136	1.33465e-07
CAPG	SLAMF1	0.476829	9.33835e-08
CAPG	STYX	0.476582	9.50258e-08
CAPG	TMEM119	0.476343	9.66378e-08
CAPG	ITK	0.475902	9.96794e-08
CAPG	PTPN18	0.475439	1.49514e-07
CAPG	ST3GAL2	0.475423	1.4968e-07
CAPG	VDR	0.475339	1.50513e-07
CAPG	TCRBV2S1	0.475264	1.51266e-07
CAPG	C11orf21	0.475175	1.04894e-07
CAPG	AGMAT	0.475153	1.05056e-07
CAPG	NFATC2	0.475149	1.05085e-07
CAPG	C17orf62	0.47484	1.55605e-07
CAPG	LOC541471	0.474749	1.56556e-07
CAPG	CNEP1R1	0.474726	1.08246e-07
CAPG	PIK3R6	0.474712	1.08348e-07
CAPG	XCL1	0.474696	1.08475e-07
CAPG	AV2S1A1	0.474625	1.09013e-07
CAPG	TRADD	0.474117	1.6328e-07
CAPG	PICALM	0.473684	1.68038e-07
CAPG	TCRBV6S2A1N1T	0.473236	1.20112e-07
CAPG	PLCG2	0.473235	1.73119e-07
CAPG	CLIC2	0.472961	1.76295e-07
CAPG	AK095132	0.472939	1.22626e-07
CAPG	TREML1	0.472899	1.22964e-07
CAPG	EBI3	0.472819	1.77953e-07
CAPG	GPR35	0.472254	1.84735e-07
CAPG	FCHO2	0.472204	1.85345e-07
CAPG	SKAP1	0.472112	1.86469e-07
CAPG	ZAP70	0.472112	1.86469e-07
CAPG	SDF2L1	0.472054	1.87187e-07
CAPG	GGTA1P	0.471939	1.31449e-07
CAPG	CPQ	0.47183	1.32438e-07
CAPG	ATOX1	0.471597	1.92923e-07
CAPG	AP1S2	0.471565	1.34895e-07
CAPG	FAM49B	0.471373	1.36704e-07
CAPG	LINC00551	0.471272	1.37662e-07
CAPG	LYN	0.471181	1.98283e-07
CAPG	SLAMF6	0.471098	1.99372e-07
CAPG	FAM65A	0.471056	1.99918e-07
CAPG	SNAI3	0.47094	1.40857e-07
CAPG	LCK	0.470931	2.01566e-07
CAPG	NPFFR1	0.470869	1.41555e-07
CAPG	CD27	0.470507	2.07268e-07
CAPG	KIF21B	0.470329	1.46932e-07
CAPG	ICAM3	0.470304	1.47186e-07
CAPG	FLT3LG	0.470299	2.10118e-07
CAPG	MEI1	0.470296	1.4727e-07
CAPG	ARRDC2	0.470249	2.10808e-07
CAPG	SRBD1	0.470208	2.11384e-07
CAPG	PIEZO1	0.470208	2.11384e-07
CAPG	GSTK1	0.469958	2.14874e-07
CAPG	SLC7A6OS	0.469269	1.58069e-07
CAPG	PIP4K2A	0.469215	1.58658e-07
CAPG	TNF	0.46919	1.58931e-07
CAPG	OLR1	0.46919	1.58931e-07
CAPG	SYNE1	0.469177	1.59067e-07
CAPG	LRRC29	0.469155	1.59308e-07
CAPG	SH3BGRL3	0.468744	2.32656e-07
CAPG	EVL	0.468578	1.65747e-07
CAPG	EGR2	0.468512	1.66506e-07
CAPG	ZFP36	0.468503	2.36351e-07
CAPG	APOBEC3G	0.468112	2.42458e-07
CAPG	RNASEK-C17orf49	0.46807	2.43117e-07
CAPG	TNFRSF8	0.467945	2.45103e-07
CAPG	MKNK1	0.467876	1.73928e-07
CAPG	ANXA11	0.467513	2.52107e-07
CAPG	PCED1B-AS1	0.467213	2.57067e-07
CAPG	TRGV3	0.467177	1.82441e-07
CAPG	PRKCQ	0.467119	1.83169e-07
CAPG	MGAT2	0.466944	1.85366e-07
CAPG	PIK3CG	0.466882	1.86158e-07
CAPG	RAB5A	0.466745	1.87897e-07
CAPG	TFR2	0.466615	1.89571e-07
CAPG	EFHD2	0.46654	2.6857e-07
CAPG	PEPD	0.466407	2.709e-07
CAPG	CEBPE	0.465956	1.98286e-07
CAPG	SFXN3	0.465866	2.80563e-07
CAPG	CD3G	0.465808	2.81623e-07
CAPG	CSF2RB	0.465492	2.87444e-07
CAPG	ACAP1	0.465433	2.88528e-07
CAPG	KCNMB1	0.465415	2.05716e-07
CAPG	PARVB	0.465334	2.90397e-07
CAPG	SELM	0.465334	2.90397e-07
CAPG	DUSP2	0.465218	2.08479e-07
CAPG	NDST2	0.465126	2.94327e-07
CAPG	KCNE3	0.464783	2.14734e-07
CAPG	TNFRSF14	0.464751	3.01529e-07
CAPG	BRI3	0.46471	3.0234e-07
CAPG	CYP27B1	0.464693	2.16042e-07
CAPG	MAP4K1	0.464582	2.17674e-07
CAPG	CCL18	0.464544	3.05603e-07
CAPG	OSTM1	0.464535	3.05767e-07
CAPG	RRN3P2	0.464418	2.20102e-07
CAPG	MPV17	0.464249	2.22634e-07
CAPG	CD52	0.464111	3.14244e-07
CAPG	TREM2	0.463862	3.19335e-07
CAPG	PLEKHF1	0.463742	2.30406e-07
CAPG	ZYX	0.463704	3.22599e-07
CAPG	UPK3A	0.463658	2.31709e-07
CAPG	RNF213	0.463471	3.27468e-07
CAPG	NOD2	0.463197	2.39039e-07
CAPG	CARD8	0.463063	3.36158e-07
CAPG	AMDHD2	0.463019	2.41924e-07
CAPG	TRAV20	0.462897	2.4392e-07
CAPG	ZNF835	0.462823	2.45152e-07
CAPG	TAP2	0.462473	3.4914e-07
CAPG	CFD	0.462386	2.52463e-07
CAPG	HS3ST2	0.462372	2.52697e-07
CAPG	DHRS4L2	0.462225	2.55217e-07
CAPG	CCDC88B	0.462223	3.54768e-07
CAPG	PAG1	0.462145	2.56593e-07
CAPG	PPP1R9B	0.462049	2.58248e-07
CAPG	LINC00341	0.462032	3.59141e-07
CAPG	KLRC4-KLRK1	0.461831	2.62067e-07
CAPG	PTGS1	0.461816	2.62321e-07
CAPG	LINC00324	0.46165	2.65267e-07
CAPG	ZEB2-AS1	0.461288	2.71782e-07
CAPG	SCML4	0.461132	2.74645e-07
CAPG	AK125599	0.461046	2.76239e-07
CAPG	LOC100507463	0.460876	3.86681e-07
CAPG	SP140	0.460826	3.87914e-07
CAPG	APOC1P1	0.460474	2.87018e-07
CAPG	LOC100506178	0.460363	2.89154e-07
CAPG	DEF6	0.460318	4.00664e-07
CAPG	RNF130	0.460219	4.03219e-07
CAPG	ACSL5	0.460185	4.04074e-07
CAPG	AX747832	0.460145	2.93406e-07
CAPG	NQO2	0.460144	4.05145e-07
CAPG	MYO7A	0.459944	4.10324e-07
CAPG	USB1	0.459811	4.13812e-07
CAPG	SLC12A3	0.459619	3.03878e-07
CAPG	CCDC69	0.459325	3.09892e-07
CAPG	FLT3	0.459075	3.15112e-07
CAPG	MREG	0.458954	4.36951e-07
CAPG	XCL2	0.458929	4.37643e-07
CAPG	GNLY	0.458871	4.39262e-07
CAPG	2021-09-01	0.458871	4.39262e-07
CAPG	IL9R	0.458865	3.19544e-07
CAPG	RRAGC	0.458635	3.24464e-07
CAPG	IL7R	0.458538	4.48623e-07
CAPG	CD6	0.458447	4.5123e-07
CAPG	ASGR1	0.458205	3.3386e-07
CAPG	LOC100505812	0.458089	4.61562e-07
CAPG	LIX1L	0.458031	4.63265e-07
CAPG	BATF3	0.458006	4.63996e-07
CAPG	PDCD1	0.457615	4.75604e-07
CAPG	GLDC	0.457374	3.52785e-07
CAPG	CRAT	0.457314	3.54198e-07
CAPG	LYSMD2	0.4573	3.54513e-07
CAPG	CD209	0.456733	3.68059e-07
CAPG	CD37	0.456725	5.03072e-07
CAPG	SIPA1	0.456626	5.06245e-07
CAPG	WDFY4	0.456395	3.76388e-07
CAPG	C19orf10	0.456343	5.15339e-07
CAPG	NLRC3	0.45606	5.24588e-07
CAPG	ACHE	0.456036	3.85399e-07
CAPG	SLC2A6	0.456002	5.26512e-07
CAPG	DCSTAMP	0.455992	3.86519e-07
CAPG	FAM172BP	0.455989	3.86591e-07
CAPG	ITPR1	0.455761	5.34554e-07
CAPG	ATP6V1A	0.455652	5.38196e-07
CAPG	PCNX	0.455591	3.96867e-07
CAPG	IQSEC1	0.455386	5.47264e-07
CAPG	RAB31	0.455245	5.52141e-07
CAPG	CFLAR	0.455228	5.52717e-07
CAPG	LTA	0.455203	5.53583e-07
CAPG	TRAT1	0.454904	5.64072e-07
CAPG	STK17B	0.454829	5.66724e-07
CAPG	P2RY10	0.454646	5.73256e-07
CAPG	GSTM4	0.454505	5.78352e-07
CAPG	BC040914	0.454483	4.26864e-07
CAPG	FAM114A2	0.454355	5.83795e-07
CAPG	GNG10	0.454269	4.32898e-07
CAPG	CFP	0.454255	5.87451e-07
CAPG	X04930	0.454105	5.92976e-07
CAPG	C5AR2	0.453983	4.41062e-07
CAPG	CMTM3	0.453512	4.54897e-07
CAPG	TCRBV7S3A2	0.45339	6.20062e-07
CAPG	IL6R	0.453091	6.31747e-07
CAPG	PIK3CD	0.452949	6.37337e-07
CAPG	CCDC107	0.452916	6.3866e-07
CAPG	CLIC5	0.452566	4.83871e-07
CAPG	FBXL15	0.452552	4.84325e-07
CAPG	MGLL	0.4525	6.55409e-07
CAPG	IL16	0.452226	6.66692e-07
CAPG	GPR114	0.452189	4.95912e-07
CAPG	GM2A	0.452093	6.72229e-07
CAPG	SAMD9L	0.451843	6.82728e-07
CAPG	SGPP1	0.451635	6.91597e-07
CAPG	LY9	0.45161	6.92669e-07
CAPG	hADV14S1	0.451494	6.9769e-07
CAPG	SLC43A3	0.451485	6.9805e-07
CAPG	KIR3DL1	0.451369	5.23101e-07
CAPG	MVD	0.451284	5.26003e-07
CAPG	SERPINB6	0.451244	7.08568e-07
CAPG	EPS15	0.451208	5.28599e-07
CAPG	GCHFR	0.451203	7.10397e-07
CAPG	GLIPR1	0.451194	7.10763e-07
CAPG	VCAM1	0.451169	7.11863e-07
CAPG	ICOS	0.451103	7.14804e-07
CAPG	GTDC1	0.451096	5.32434e-07
CAPG	GRIN2D	0.450774	5.43706e-07
CAPG	GLIPR2	0.45048	5.54149e-07
CAPG	TRD	0.450412	5.56583e-07
CAPG	BC061919	0.450135	5.6667e-07
CAPG	CD40	0.450055	7.62675e-07
CAPG	CTSW	0.450005	7.65029e-07
CAPG	TMEM37	0.449506	7.88953e-07
CAPG	L1TD1	0.449226	6.00949e-07
CAPG	RAB33A	0.448749	8.26601e-07
CAPG	FCGR2C	0.448692	6.22011e-07
CAPG	PXDC1	0.448572	6.26823e-07
CAPG	T-cell receptor IGR b 14 Vbeta 13	0.448485	6.30358e-07
CAPG	KIR3DL2	0.44839	6.34218e-07
CAPG	IL21	0.448232	6.407e-07
CAPG	ATP6V1F	0.448025	8.64187e-07
CAPG	MMP14	0.447909	8.70386e-07
CAPG	ACRBP	0.447856	6.56373e-07
CAPG	VENTX	0.447731	6.61673e-07
CAPG	C2CD2L	0.447681	6.63781e-07
CAPG	CD300LB	0.447595	6.6747e-07
CAPG	CCL23	0.447444	6.73982e-07
CAPG	SEC22C	0.447393	8.98348e-07
CAPG	GABARAPL2	0.447191	6.85013e-07
CAPG	ANKRD34A	0.447146	6.86981e-07
CAPG	IL27	0.447028	6.9219e-07
CAPG	GK	0.446837	7.00705e-07
CAPG	CARD11	0.446816	7.01639e-07
CAPG	TESPA1	0.446643	7.09486e-07
CAPG	ARRB1	0.446638	7.09675e-07
CAPG	HERPUD1	0.44647	9.50556e-07
CAPG	SLC26A9	0.446392	7.20945e-07
CAPG	SPNS3	0.445929	7.42593e-07
CAPG	CHFR	0.445871	9.8595e-07
CAPG	CD5	0.445851	7.46283e-07
CAPG	VPS9D1	0.445781	7.49659e-07
CAPG	GRAP2	0.445713	9.95498e-07
CAPG	POLD4	0.445705	9.96003e-07
CAPG	BC040631	0.445687	7.54177e-07
CAPG	TCR	0.445613	1.00157e-06
CAPG	PSMA8	0.445432	7.66547e-07
CAPG	FAM159A	0.444825	7.96729e-07
CAPG	SNRNP27	0.44465	8.05678e-07
CAPG	RAB35	0.44448	8.14411e-07
CAPG	C9orf66	0.444412	8.17935e-07
CAPG	IDNK	0.444304	8.23549e-07
CAPG	GABARAP	0.444166	1.09372e-06
CAPG	ZMYM6NB	0.444025	1.10315e-06
CAPG	LHFPL2	0.443399	8.72247e-07
CAPG	UPB1	0.443282	8.78703e-07
CAPG	ANGPTL6	0.443267	8.79578e-07
CAPG	KIFC3	0.44297	8.96272e-07
CAPG	SLC9A7P1	0.442917	8.99249e-07
CAPG	TM6SF1	0.442783	9.06889e-07
CAPG	LOC441081	0.442696	9.11884e-07
CAPG	MICB	0.442611	1.20172e-06
CAPG	RHOH	0.442253	1.22795e-06
CAPG	IL10RB	0.442237	1.22919e-06
CAPG	AV1S4A1N1T	0.442203	9.40749e-07
CAPG	RNF175	0.442164	9.43091e-07
CAPG	LRRFIP1	0.442154	1.23537e-06
CAPG	P2RY14	0.442118	9.45809e-07
CAPG	ZNF442	0.441883	9.59915e-07
CAPG	AX747844	0.441813	9.64144e-07
CAPG	ABHD14B	0.441734	9.68956e-07
CAPG	TRAV12-1	0.441577	9.78593e-07
CAPG	ZNF524	0.441338	1.29756e-06
CAPG	AK125001	0.441275	9.97369e-07
CAPG	CCNI2	0.441168	1.00411e-06
CAPG	RGS14	0.441155	1.31192e-06
CAPG	SETD3	0.440907	1.02075e-06
CAPG	ZC3H12D	0.440623	1.35457e-06
CAPG	BC045769	0.440462	1.04968e-06
CAPG	COMMD1	0.44029	1.38189e-06
CAPG	TCRBV13S6A2T	0.440049	1.40202e-06
CAPG	TNFRSF10C	0.439859	1.09013e-06
CAPG	CARD6	0.43976	1.09689e-06
CAPG	CHI3L1	0.439658	1.43525e-06
CAPG	ITGAD	0.439608	1.10736e-06
CAPG	GPR18	0.439539	1.11219e-06
CAPG	ITIH1	0.439421	1.12043e-06
CAPG	SPATC1	0.439253	1.13221e-06
CAPG	HRIHFB2017	0.439234	1.47215e-06
CAPG	BTN3A3	0.439234	1.47215e-06
CAPG	OCEL1	0.439177	1.13764e-06
CAPG	PPP1R16B	0.439168	1.47802e-06
CAPG	NFKBID	0.439101	1.48391e-06
CAPG	GLB1	0.439101	1.48391e-06
CAPG	TPM3	0.438793	1.51145e-06
CAPG	AAED1	0.438225	1.20726e-06
CAPG	PRDM8	0.438133	1.21417e-06
CAPG	DENND1C	0.437845	1.59938e-06
CAPG	IFNAR2	0.437612	1.62171e-06
CAPG	MIF4GD	0.437537	1.62895e-06
CAPG	LOC100129034	0.437488	1.6338e-06
CAPG	ARRDC5	0.4373	1.27876e-06
CAPG	TANGO6	0.437016	1.30151e-06
CAPG	UTS2	0.43696	1.30603e-06
CAPG	RPP25	0.436814	1.70055e-06
CAPG	ABTB1	0.436806	1.70139e-06
CAPG	ZNF702P	0.436739	1.32406e-06
CAPG	IL17RA	0.436683	1.32865e-06
CAPG	SELL	0.436581	1.72422e-06
CAPG	N4BP1	0.436507	1.34326e-06
CAPG	C15orf48	0.43639	1.74389e-06
CAPG	APOBEC3H	0.43599	1.78565e-06
CAPG	C19orf31	0.435975	1.38829e-06
CAPG	TTC7A	0.435941	1.79093e-06
CAPG	SELK	0.435857	1.79978e-06
CAPG	SH2D3C	0.435716	1.8149e-06
CAPG	TRPC2	0.435581	1.42248e-06
CAPG	DL492557	0.435408	1.84825e-06
CAPG	LINC00937	0.435346	1.44325e-06
CAPG	SLC38A6	0.435287	1.44853e-06
CAPG	TOR2A	0.434967	1.89702e-06
CAPG	ANXA2R	0.434909	1.90355e-06
CAPG	LINC00891	0.434819	1.49092e-06
CAPG	SFMBT2	0.434701	1.92706e-06
CAPG	CYSLTR1	0.434449	1.5253e-06
CAPG	ISG20	0.434427	1.95851e-06
CAPG	MSRA	0.434403	1.52968e-06
CAPG	ISCA2	0.434374	1.53243e-06
CAPG	DENND3	0.434149	1.55375e-06
CAPG	CLEC4G	0.434031	1.56507e-06
CAPG	IKBKG	0.433944	2.01497e-06
CAPG	GMPPA	0.433791	1.58828e-06
CAPG	hADV29S1	0.433713	1.59592e-06
CAPG	CLN5	0.433704	1.59682e-06
CAPG	GNPTG	0.433563	1.61075e-06
CAPG	MGC12916	0.433473	1.61964e-06
CAPG	PM20D1	0.433467	1.62024e-06
CAPG	AKAP2	0.433437	2.07602e-06
CAPG	CLEC9A	0.433288	1.63813e-06
CAPG	EIF4E3	0.433284	1.63852e-06
CAPG	CRYBB1	0.43308	1.65913e-06
CAPG	GAS7	0.432964	1.67101e-06
CAPG	DDX19B	0.432619	1.7067e-06
CAPG	APEH	0.432497	2.19377e-06
CAPG	TCRBV5S1A1T	0.432464	2.19806e-06
CAPG	PAK2	0.432439	2.20127e-06
CAPG	NAT8B	0.43209	1.76277e-06
CAPG	NINJ1	0.43209	2.24678e-06
CAPG	ANXA5	0.432006	2.25775e-06
CAPG	THEMIS	0.431908	1.78253e-06
CAPG	IFI16	0.431857	2.27762e-06
CAPG	ACOT9	0.431823	2.28205e-06
CAPG	2021-09-06	0.431624	2.30885e-06
CAPG	IL2	0.431582	1.81826e-06
CAPG	TGFBR2	0.431424	2.33595e-06
CAPG	LENG1	0.431392	1.83951e-06
CAPG	DLEU7	0.431223	1.85855e-06
CAPG	RASA4CP	0.431181	1.86334e-06
CAPG	MGC39372	0.431073	1.87555e-06
CAPG	SIGLEC12	0.431058	2.38641e-06
CAPG	FGD5	0.430995	1.88449e-06
CAPG	BCAR3	0.4309	2.40852e-06
CAPG	HVCN1	0.430892	2.40969e-06
CAPG	IRF1	0.430584	2.45333e-06
CAPG	TCRBV6S3A1N1T	0.430445	1.9487e-06
CAPG	KLHDC4	0.430326	2.49046e-06
CAPG	VNN1	0.429929	2.01069e-06
CAPG	PIM2	0.429695	2.03941e-06
CAPG	MAP3K8	0.429278	2.64696e-06
CAPG	SMA3	0.429275	2.09205e-06
CAPG	SLC25A19	0.42927	2.64824e-06
CAPG	ENTHD1	0.4292	2.10148e-06
CAPG	P2RX1	0.429151	2.10772e-06
CAPG	ST6GALNAC4	0.429046	2.68298e-06
CAPG	CAMTA2	0.42893	2.13614e-06
CAPG	CCDC12	0.428929	2.70117e-06
CAPG	TRANK1	0.428921	2.70247e-06
CAPG	STX4	0.428796	2.72209e-06
CAPG	TCRBV22S1A2N1T	0.428735	2.16153e-06
CAPG	LINC00892	0.428661	2.1711e-06
CAPG	IL12B	0.428652	2.17235e-06
CAPG	CERKL	0.428622	2.17625e-06
CAPG	CRIP1	0.428613	2.75112e-06
CAPG	SLC2A5	0.428363	2.79117e-06
CAPG	PTGDR	0.428111	2.24443e-06
CAPG	ZBTB32	0.428037	2.25455e-06
CAPG	SNX6	0.427731	2.89513e-06
CAPG	NUDT18	0.427725	2.29734e-06
CAPG	CCL8	0.427557	2.92449e-06
CAPG	TSPAN32	0.427554	2.32106e-06
CAPG	ICAM1	0.42754	2.9273e-06
CAPG	DNAJC17	0.427532	2.92871e-06
CAPG	ETS1	0.427499	2.93434e-06
CAPG	IRF4	0.42749	2.93575e-06
CAPG	hDV102S1	0.427238	2.36568e-06
CAPG	AGXT2L2	0.426933	3.0317e-06
CAPG	C1S	0.426916	3.03461e-06
CAPG	AX747415	0.426764	2.43404e-06
CAPG	KLRC3	0.426734	2.43851e-06
CAPG	ANKRD44	0.426601	2.45798e-06
CAPG	UBA7	0.426584	2.46044e-06
CAPG	IDO2	0.426283	2.5054e-06
CAPG	EIF1B	0.426209	3.16072e-06
CAPG	HPCAL1	0.425935	3.21101e-06
CAPG	JSRP1	0.42586	3.22486e-06
CAPG	GPR34	0.425807	2.57789e-06
CAPG	TAOK3	0.425486	3.29494e-06
CAPG	ZFYVE28	0.42515	2.68123e-06
CAPG	PTK2B	0.425128	3.36326e-06
CAPG	SAMHD1	0.424845	3.41822e-06
CAPG	FBXO6	0.424795	3.42801e-06
CAPG	TCRBV13S1	0.424751	2.74593e-06
CAPG	HAAO	0.424713	2.75207e-06
CAPG	TNFRSF9	0.42468	2.75754e-06
CAPG	TDRD7	0.424655	2.76165e-06
CAPG	C19orf66	0.424471	3.49228e-06
CAPG	USF2	0.424305	3.52569e-06
CAPG	STEAP1B	0.424192	2.83893e-06
CAPG	PSME1	0.42413	3.56108e-06
CAPG	TCRBV9S1A1T	0.42398	3.59169e-06
CAPG	CXCL11	0.42393	3.60195e-06
CAPG	SNRK	0.423698	2.92359e-06
CAPG	CD58	0.423456	3.7008e-06
CAPG	ASMTL	0.423403	2.97537e-06
CAPG	ARHGEF3	0.423223	3.75029e-06
CAPG	OGFR	0.423132	3.76991e-06
CAPG	PPP2R5C	0.423107	3.77528e-06
CAPG	hADV38S2	0.423067	3.03534e-06
CAPG	LOC653786	0.423033	3.04144e-06
CAPG	P2RY12	0.422884	3.06848e-06
CAPG	CLECL1	0.422874	3.82571e-06
CAPG	CD180	0.422855	3.07378e-06
CAPG	PPP1R7	0.422816	3.83842e-06
CAPG	CCR7	0.422716	3.8603e-06
CAPG	SIDT1	0.422641	3.87679e-06
CAPG	TRB	0.422467	3.14524e-06
CAPG	TSHR	0.422444	3.14964e-06
CAPG	LOC100996455	0.422337	3.16972e-06
CAPG	X06774	0.42215	3.20485e-06
CAPG	RGL4	0.422142	3.20637e-06
CAPG	CXCL13	0.422117	3.99408e-06
CAPG	STAMBPL1	0.422059	4.00732e-06
CAPG	VTI1B	0.42191	3.25073e-06
CAPG	TRAPPC1	0.42176	4.07606e-06
CAPG	HSH2D	0.421568	4.12056e-06
CAPG	C16orf54	0.421444	3.34146e-06
CAPG	MBNL1	0.421369	4.16748e-06
CAPG	TIMD4	0.421134	3.40332e-06
CAPG	TNFRSF6B	0.420936	4.2709e-06
CAPG	LRRC8C	0.420866	3.45739e-06
CAPG	MDFIC	0.420595	4.35415e-06
CAPG	IRF7	0.420401	3.55356e-06
CAPG	AK128439	0.420273	3.58043e-06
CAPG	RLTPR	0.42016	3.60416e-06
CAPG	KIF17	0.42016	3.6043e-06
CAPG	CTLA4	0.420118	3.61317e-06
CAPG	LILRA4	0.420103	3.61634e-06
CAPG	SPOCK2	0.419971	4.51043e-06
CAPG	VPS4A	0.419772	4.56155e-06
CAPG	ABHD14A	0.419756	3.69083e-06
CAPG	MEF2C	0.419239	4.70057e-06
CAPG	T-Cell Receptor V-alpha region	0.419065	4.74705e-06
CAPG	TOR1AIP1	0.419023	4.75818e-06
CAPG	NDUFAF3	0.41899	4.76711e-06
CAPG	DNASE2B	0.418966	3.86584e-06
CAPG	THAP11	0.418725	3.92094e-06
CAPG	MYL12A	0.418657	4.85721e-06
CAPG	RIMBP3	0.418191	4.04538e-06
CAPG	GLA	0.417867	5.07772e-06
CAPG	STK17A	0.417709	5.12294e-06
CAPG	CXXC11	0.417595	4.18855e-06
CAPG	N4BP2L1	0.417477	4.21743e-06
CAPG	CAPZA1	0.417127	5.29287e-06
CAPG	MED8	0.417045	4.32485e-06
CAPG	ULK4P1	0.416875	4.36788e-06
CAPG	RASGRF1	0.416609	4.43611e-06
CAPG	PRDM1	0.416479	4.46975e-06
CAPG	MSR1	0.416145	5.59145e-06
CAPG	TRAPPC2L	0.416021	5.63053e-06
CAPG	LTB	0.415996	5.63838e-06
CAPG	LOC115110	0.41583	4.64134e-06
CAPG	KYNU	0.415547	5.7814e-06
CAPG	GZMB	0.415463	5.80826e-06
CAPG	CYB5B	0.415248	4.80061e-06
CAPG	MYO1A	0.414841	4.91498e-06
CAPG	SAMD4A	0.414832	4.91752e-06
CAPG	ZNF831	0.414766	4.93647e-06
CAPG	UNC93B1	0.414682	6.06658e-06
CAPG	PPP2R5A	0.414254	5.0845e-06
CAPG	NDUFB1	0.414174	6.23999e-06
CAPG	HADHB	0.414041	6.28624e-06
CAPG	BC034684	0.413828	5.21102e-06
CAPG	CHTF8	0.413825	6.36209e-06
CAPG	ZC4H2	0.413783	5.22465e-06
CAPG	MSN	0.413384	6.51941e-06
CAPG	NUMB	0.413318	6.54348e-06
CAPG	TMEM243	0.413273	5.38033e-06
CAPG	PRELID1	0.413268	6.56158e-06
CAPG	GPR174	0.41306	6.63752e-06
CAPG	CD28	0.413026	6.64975e-06
CAPG	NHLRC3	0.412878	5.50394e-06
CAPG	C3orf18	0.41284	5.51579e-06
CAPG	TCRBV1S1A1N1	0.412669	6.78254e-06
CAPG	GMPPB	0.412638	5.58017e-06
CAPG	MAF	0.412569	6.82004e-06
CAPG	HERC3	0.412511	6.84201e-06
CAPG	RAP1B	0.412469	6.85774e-06
CAPG	ZFYVE26	0.412304	5.68828e-06
CAPG	Y00482	0.412209	5.71916e-06
CAPG	KCNA3	0.411938	5.80887e-06
CAPG	SUCNR1	0.411381	5.99712e-06
CAPG	PTPLAD2	0.411281	6.03144e-06
CAPG	IL18RAP	0.41127	6.03516e-06
CAPG	ABCD2	0.411217	6.05354e-06
CAPG	HMGN2P46	0.411037	6.11592e-06
CAPG	EED	0.411019	6.12242e-06
CAPG	CKM	0.410565	6.28291e-06
CAPG	ARID5A	0.410565	7.61609e-06
CAPG	MICU1	0.410465	7.65794e-06
CAPG	YPEL4	0.410312	6.37433e-06
CAPG	UPP1	0.409957	7.87405e-06
CAPG	PPP2R3C	0.409924	7.88842e-06
CAPG	L01117	0.409858	6.54134e-06
CAPG	CTCF	0.409791	7.94615e-06
CAPG	CCDC71	0.409746	6.58302e-06
CAPG	AK096792	0.409651	6.61881e-06
CAPG	TCRBV3S1	0.409334	8.14766e-06
CAPG	CEACAM3	0.409299	6.75259e-06
CAPG	ITIH5	0.409297	6.75325e-06
CAPG	SPCS3	0.409151	8.22961e-06
CAPG	EMC7	0.408959	8.31611e-06
CAPG	TVP23A	0.408805	6.94454e-06
CAPG	EID3	0.408796	6.94789e-06
CAPG	BC005081	0.408747	6.96721e-06
CAPG	AFAP1L2	0.40846	8.54585e-06
CAPG	OSBPL11	0.408316	7.13979e-06
CAPG	BC016972	0.408274	7.15682e-06
CAPG	DTNBP1	0.407662	8.92593e-06
CAPG	ZNF542	0.40755	7.45587e-06
CAPG	ELMO1	0.407143	7.62905e-06
CAPG	CHN2	0.407122	7.63791e-06
CAPG	IFNAR1	0.406972	9.26737e-06
CAPG	SP100	0.406888	9.30933e-06
CAPG	CHMP4A	0.406764	9.37261e-06
CAPG	UCP2	0.406278	8.01e-06
CAPG	EXOC3L4	0.406156	9.68639e-06
CAPG	KIAA0226L	0.406107	8.08718e-06
CAPG	FAM69A	0.40589	9.82705e-06
CAPG	UBE2L6	0.405824	9.86251e-06
CAPG	RNF31	0.405724	9.91594e-06
CAPG	JPH4	0.405606	8.31815e-06
CAPG	Ig alpha 1-[alpha]2m	0.405574	9.99659e-06
CAPG	TCRVA15	0.405514	8.36103e-06
CAPG	SUMO1P1	0.405101	8.55739e-06
CAPG	LOC100130298	0.405097	8.5591e-06
CAPG	SLC17A9	0.405014	8.59916e-06
CAPG	ANG	0.404997	8.60717e-06
CAPG	DRAP1	0.404901	1.03672e-05
CAPG	INF2	0.404759	1.04466e-05
CAPG	RAB39B	0.404582	8.80951e-06
CAPG	KLF6	0.404452	8.87368e-06
CAPG	BTN1A1	0.404393	8.90323e-06
CAPG	A2M	0.404377	1.06644e-05
CAPG	KIAA0040	0.403749	9.22899e-06
CAPG	LPAR5	0.403703	1.10584e-05
CAPG	CD83	0.403578	1.11328e-05
CAPG	BC085014	0.40347	9.37402e-06
CAPG	GAPT	0.403451	9.38396e-06
CAPG	NEU1	0.403437	1.12178e-05
CAPG	RASSF3	0.40342	1.12278e-05
CAPG	TBC1D2B	0.403367	9.42801e-06
CAPG	KARS	0.403304	1.12983e-05
CAPG	CALCR	0.403181	9.52596e-06
CAPG	SNX11	0.402888	1.15534e-05
CAPG	FAM96B	0.402859	9.69816e-06
CAPG	SNTA1	0.402539	9.87241e-06
CAPG	ABHD17A	0.402364	1.18826e-05
CAPG	GPR137B	0.402311	9.9982e-06
CAPG	MANF	0.402228	1.00445e-05
CAPG	RALB	0.402222	1.19729e-05
CAPG	RAC2	0.402156	1.20156e-05
CAPG	GFI1	0.402	1.01723e-05
CAPG	ZNF672	0.40179	1.22533e-05
CAPG	CCSER2	0.401728	1.0327e-05
CAPG	ENTPD1	0.401608	1.03962e-05
CAPG	VNN2	0.401532	1.24233e-05
CAPG	UBE2E2	0.401432	1.24897e-05
CAPG	LRP10	0.401366	1.25342e-05
CAPG	LOC286442	0.401279	1.05871e-05
CAPG	BV03S1J2.2	0.401117	1.06826e-05
CAPG	HPS1	0.401088	1.06998e-05
CAPG	REG4	0.400994	1.07554e-05
CAPG	LOC100130872	0.400927	1.07957e-05
CAPG	PSD4	0.400901	1.08111e-05
CAPG	APOL6	0.400897	1.08136e-05
CAPG	LOC100506499	0.400814	1.08629e-05
CAPG	BTLA	0.400448	1.10848e-05
CAPG	ZFAT	0.400368	1.32195e-05
CAPG	PTGDS	0.400326	1.32488e-05
CAPG	TCRAV5.1a	0.400141	1.12741e-05
CAPG	NDNL2	0.400068	1.34319e-05
CAPG	TRABD2A	0.399824	1.14733e-05
CAPG	TMBIM1	0.399727	1.36776e-05
CAPG	JAZF1	0.399702	1.36958e-05
CAPG	ARPC2	0.399544	1.38113e-05
CAPG	CR1	0.399544	1.16512e-05
CAPG	CYP4F22	0.39941	1.17374e-05
CAPG	ADAM19	0.399329	1.17902e-05
CAPG	C5orf64	0.399281	1.18211e-05
CAPG	EHBP1L1	0.399261	1.40202e-05
CAPG	AL049415	0.3991	1.19394e-05
CAPG	TMEM52B	0.398354	1.24386e-05
CAPG	CLIC3	0.398297	1.47557e-05
CAPG	BC038211	0.398273	1.24937e-05
CAPG	ANPEP	0.398114	1.48993e-05
CAPG	LOC643733	0.398073	1.26317e-05
CAPG	AKTIP	0.398072	1.49321e-05
CAPG	SLFN12L	0.39807	1.26341e-05
CAPG	IFI27L2	0.398014	1.49781e-05
CAPG	IFITM1	0.397914	1.50574e-05
CAPG	BC043400	0.397687	1.29015e-05
CAPG	NR4A3	0.397594	1.29674e-05
CAPG	TMEM150A	0.397492	1.30402e-05
CAPG	ACSF3	0.397446	1.30728e-05
CAPG	TLR1	0.39739	1.54799e-05
CAPG	FUCA2	0.39715	1.32861e-05
CAPG	LOC339524	0.397111	1.33145e-05
CAPG	TOMM40L	0.397075	1.33405e-05
CAPG	TSC22D3	0.396858	1.59206e-05
CAPG	ZDHHC7	0.396741	1.60185e-05
CAPG	LINC00861	0.396627	1.36709e-05
CAPG	ITGB2-AS1	0.396525	1.6202e-05
CAPG	CCDC109B	0.396392	1.63158e-05
CAPG	EDEM1	0.396325	1.6373e-05
CAPG	CMC2	0.396201	1.64808e-05
CAPG	CASP10	0.396176	1.65025e-05
CAPG	RIMBP3C	0.396144	1.40351e-05
CAPG	RHBDF2	0.396118	1.65531e-05
CAPG	CPED1	0.396006	1.41409e-05
CAPG	TMEM244	0.395975	1.41651e-05
CAPG	LGALS3	0.395959	1.66911e-05
CAPG	BC028224	0.395952	1.41826e-05
CAPG	BC070363	0.395815	1.42889e-05
CAPG	RAP2C	0.395769	1.43245e-05
CAPG	SPCS1	0.395743	1.68818e-05
CAPG	ATP2A3	0.395677	1.69409e-05
CAPG	IQGAP1	0.395502	1.70969e-05
CAPG	SYK	0.395169	1.73978e-05
CAPG	SEC23A	0.395153	1.7413e-05
CAPG	av27s1	0.395104	1.48518e-05
CAPG	ZNF410	0.394745	1.77888e-05
CAPG	AK124806	0.394531	1.53196e-05
CAPG	IGHE	0.394457	1.53812e-05
CAPG	CCL3L1	0.394379	1.54465e-05
CAPG	S1PR1	0.394363	1.81485e-05
CAPG	HAPLN3	0.394321	1.8188e-05
CAPG	SLC43A1	0.394308	1.55057e-05
CAPG	BTN3A1	0.394196	1.8307e-05
CAPG	AX746653	0.394137	1.56502e-05
CAPG	RARRES1	0.394121	1.83787e-05
CAPG	DNASE1L1	0.39401	1.57582e-05
CAPG	NUDT16P1	0.394001	1.5766e-05
CAPG	ENG	0.393814	1.86765e-05
CAPG	NOTCH2NL	0.393764	1.87252e-05
CAPG	AJ004954	0.393681	1.88067e-05
CAPG	DTX3L	0.393572	1.89131e-05
CAPG	RAB7L1	0.393511	1.61888e-05
CAPG	PHF11	0.393503	1.61961e-05
CAPG	TMEM173	0.393498	1.89871e-05
CAPG	WDR25	0.393489	1.89953e-05
CAPG	ICAM2	0.393381	1.91027e-05
CAPG	PLD4	0.393361	1.63202e-05
CAPG	MYL6	0.39324	1.92441e-05
CAPG	ZNF818P	0.393165	1.64939e-05
CAPG	MXD1	0.393062	1.65859e-05
CAPG	APRT	0.392924	1.95635e-05
CAPG	ABCB1	0.392834	1.67908e-05
CAPG	HHEX	0.392258	2.02524e-05
CAPG	C5AR1	0.392	2.05254e-05
CAPG	TCRBV5S3A2T	0.391508	1.80312e-05
CAPG	PITPNC1	0.391318	2.12645e-05
CAPG	RAB4B	0.39126	2.13287e-05
CAPG	TUBA4A	0.391219	2.13747e-05
CAPG	FLJ22447	0.391061	1.84683e-05
CAPG	IST1	0.391002	2.16154e-05
CAPG	IRF2	0.390903	2.17273e-05
CAPG	DPP4	0.390604	1.89256e-05
CAPG	HLA-DQB1	0.390553	2.21234e-05
CAPG	JAK3	0.390528	2.2152e-05
CAPG	TERF2IP	0.390528	2.2152e-05
CAPG	CD36	0.390434	1.90981e-05
CAPG	GCNT1	0.390162	2.25748e-05
CAPG	INPP4A	0.390154	2.25845e-05
CAPG	EMBP1	0.39	1.95462e-05
CAPG	SEMA6B	0.389929	1.96201e-05
CAPG	EMB	0.38973	2.30842e-05
CAPG	VSIG4	0.389514	2.00591e-05
CAPG	HLA-C	0.389272	2.36348e-05
CAPG	INPP5K	0.389264	2.36449e-05
CAPG	ATP8A1	0.389234	2.03609e-05
CAPG	PDLIM2	0.38894	2.40429e-05
CAPG	POU2F2	0.388348	2.13427e-05
CAPG	SEMA7A	0.388196	2.15158e-05
CAPG	SHISA5	0.38815	2.5039e-05
CAPG	VPS11	0.388009	2.17304e-05
CAPG	LILRA5	0.387434	2.59741e-05
CAPG	ATP6V0B	0.387243	2.62297e-05
CAPG	NXPE3	0.387118	2.63976e-05
CAPG	NPR1	0.386929	2.30096e-05
CAPG	MRC1	0.386907	2.30359e-05
CAPG	BCL3	0.386707	2.32801e-05
CAPG	ELOVL1	0.386661	2.70222e-05
CAPG	FAM90A1	0.386622	2.33852e-05
CAPG	F8A1	0.386544	2.71834e-05
CAPG	LINC00944	0.385916	2.42721e-05
CAPG	CYP1B1	0.385372	2.88579e-05
CAPG	GALK2	0.385212	2.51884e-05
CAPG	CPNE8	0.385153	2.52666e-05
CAPG	FUT4	0.384932	2.55608e-05
CAPG	CALM1	0.384914	2.95369e-05
CAPG	LINC00880	0.384901	2.56027e-05
CAPG	MAPRE2	0.384881	2.95869e-05
CAPG	RGS3	0.384806	2.96996e-05
CAPG	HPSE	0.38472	2.58469e-05
CAPG	DPF3	0.384383	2.6308e-05
CAPG	AQP9	0.384279	2.64513e-05
CAPG	CCL13	0.384116	3.07584e-05
CAPG	EMC3	0.384008	3.09274e-05
CAPG	TMIGD2	0.384	2.68412e-05
CAPG	KIAA0226	0.38398	2.68693e-05
CAPG	GPRIN3	0.383776	2.71573e-05
CAPG	PTPRN2	0.383776	2.71576e-05
CAPG	TRAF1	0.383683	3.14396e-05
CAPG	ELOVL3	0.383146	2.80673e-05
CAPG	VIM	0.383068	3.24336e-05
CAPG	OVCA2	0.38301	3.25291e-05
CAPG	RASGEF1A	0.382828	2.8536e-05
CAPG	TDRKH	0.382802	3.28725e-05
CAPG	C8orf31	0.382637	2.88222e-05
CAPG	CCDC61	0.382577	3.32472e-05
CAPG	CCM2	0.38256	3.32751e-05
CAPG	USP4	0.382357	2.92446e-05
CAPG	LOC388813	0.382341	2.92702e-05
CAPG	SMIM4	0.382145	2.95693e-05
CAPG	KLF2	0.382053	3.4137e-05
CAPG	LOC283710	0.382034	2.97413e-05
CAPG	ATG16L2	0.382028	3.418e-05
CAPG	RAD51L3-RFFL	0.381998	2.97964e-05
CAPG	DDO	0.381886	2.997e-05
CAPG	KIAA0247	0.381875	2.99879e-05
CAPG	COQ2	0.381531	3.0528e-05
CAPG	VILL	0.381451	3.0656e-05
CAPG	DNAJB12	0.381426	3.06958e-05
CAPG	SDS	0.381384	3.07621e-05
CAPG	PRKD2	0.381359	3.0802e-05
CAPG	FRAT1	0.381303	3.08926e-05
CAPG	JDP2	0.381094	3.12289e-05
CAPG	MEF2D	0.38106	3.12841e-05
CAPG	TIMP1	0.380905	3.6165e-05
CAPG	LOC100287534	0.380817	3.16803e-05
CAPG	FCRLB	0.380797	3.17134e-05
CAPG	DUSP3	0.380772	3.64073e-05
CAPG	FAM65B	0.380728	3.18268e-05
CAPG	NUGGC	0.380713	3.18516e-05
CAPG	SERPINF1	0.380706	3.6529e-05
CAPG	ZBTB38	0.380639	3.66512e-05
CAPG	E2F4	0.38034	3.72054e-05
CAPG	CHST13	0.380329	3.2491e-05
CAPG	MAN1C1	0.38032	3.25053e-05
CAPG	TUSC5	0.380085	3.2904e-05
CAPG	SLC2A9	0.380065	3.77204e-05
CAPG	TCRAVN1	0.379978	3.30851e-05
CAPG	HFE	0.379929	3.31702e-05
CAPG	STX7	0.379904	3.32129e-05
CAPG	WDR45	0.379871	3.32687e-05
CAPG	AP1M1	0.379849	3.81308e-05
CAPG	ANKRD24	0.379735	3.35043e-05
CAPG	CD40LG	0.379626	3.36928e-05
CAPG	LOC154092	0.379577	3.3778e-05
CAPG	NCR3	0.379559	3.38087e-05
CAPG	SARDH	0.379551	3.38232e-05
CAPG	DHRS4	0.379458	3.88834e-05
CAPG	DLST	0.3793	3.91916e-05
CAPG	AKAP5	0.379219	3.4407e-05
CAPG	FAM107B	0.379101	3.46169e-05
CAPG	ZNF665	0.378919	3.49434e-05
CAPG	abParts_5	0.378843	4.00966e-05
CAPG	ARHGAP22	0.378701	4.03803e-05
CAPG	TCRBV5S6A3N2T	0.378518	4.07502e-05
CAPG	ARHGAP27	0.378498	3.57081e-05
CAPG	CXorf65	0.378434	3.58261e-05
CAPG	EMILIN2	0.378269	3.61304e-05
CAPG	AKIRIN2	0.378129	3.63923e-05
CAPG	PARP9	0.378111	4.15856e-05
CAPG	GLB1L3	0.378109	3.64292e-05
CAPG	RNF13	0.377961	4.18965e-05
CAPG	TXNDC11	0.377919	4.19833e-05
CAPG	OAZ1	0.37777	4.2297e-05
CAPG	NBPF7	0.377678	3.72443e-05
CAPG	HOXB2	0.377637	3.73218e-05
CAPG	AL832909	0.377587	4.26833e-05
CAPG	IL12RB2	0.377368	3.78409e-05
CAPG	BC036617	0.377361	3.78534e-05
CAPG	TAF12	0.37733	3.7915e-05
CAPG	CCDC141	0.377215	3.81381e-05
CAPG	MARCO	0.377063	4.38082e-05
CAPG	DPEP3	0.377048	3.84656e-05
CAPG	ERP44	0.377026	3.85089e-05
CAPG	BLOC1S2	0.376821	4.43352e-05
CAPG	GVINP1	0.376756	3.9045e-05
CAPG	TCRBV10S1P	0.376617	3.93219e-05
CAPG	EMR4P	0.376547	3.94632e-05
CAPG	LINC00607	0.376452	3.96556e-05
CAPG	RAB39A	0.376436	3.96876e-05
CAPG	RELT	0.376406	4.5258e-05
CAPG	DAB2	0.376331	4.54259e-05
CAPG	PDCD4-AS1	0.37623	4.01079e-05
CAPG	TMEM208	0.376206	4.57072e-05
CAPG	SKAP2	0.376056	4.60469e-05
CAPG	LOC79015	0.375584	4.14512e-05
CAPG	UROD	0.375538	4.15479e-05
CAPG	BC042372	0.375497	4.16343e-05
CAPG	TNFRSF13B	0.375274	4.78597e-05
CAPG	TNFRSF4	0.37525	4.79187e-05
CAPG	LIMD1-AS1	0.375049	4.25939e-05
CAPG	ANO5	0.374947	4.28162e-05
CAPG	PXK	0.374826	4.30799e-05
CAPG	AV25S1	0.374787	4.31665e-05
CAPG	C1orf167	0.374633	4.35054e-05
CAPG	NAGLU	0.374318	5.01685e-05
CAPG	FNBP1	0.374198	4.4475e-05
CAPG	ADPGK	0.374177	5.05185e-05
CAPG	NLRP12	0.374148	4.45874e-05
CAPG	CCNDBP1	0.374098	4.47006e-05
CAPG	LINC00460	0.374075	4.47542e-05
CAPG	JAK2	0.373994	5.09749e-05
CAPG	HOPX	0.373977	5.10166e-05
CAPG	OPRL1	0.373876	4.52067e-05
CAPG	TRIM34	0.373744	5.16035e-05
CAPG	DHRS7	0.373561	5.2069e-05
CAPG	CCDC159	0.373495	4.60864e-05
CAPG	SOAT1	0.373396	4.63196e-05
CAPG	FYN	0.373375	4.63684e-05
CAPG	TMEM219	0.37302	5.34676e-05
CAPG	NRL	0.372998	4.72606e-05
CAPG	FLOT1	0.372821	5.39928e-05
CAPG	ITPR2	0.372565	4.83027e-05
CAPG	NR5A2	0.372542	4.83605e-05
CAPG	MYH7	0.372386	4.87422e-05
CAPG	NR3C1	0.372255	5.55074e-05
CAPG	LRRC2	0.372167	4.92827e-05
CAPG	SSTR3	0.372113	4.94176e-05
CAPG	DUPD1	0.372103	4.94404e-05
CAPG	LAMP3	0.371914	5.64397e-05
CAPG	TYMP	0.371706	5.70154e-05
CAPG	FKBP5	0.371632	5.7224e-05
CAPG	ZFAND2B	0.37139	5.79009e-05
CAPG	CASP8	0.371315	5.81126e-05
CAPG	SOD2	0.371282	5.82068e-05
CAPG	TEP1	0.371122	5.1942e-05
CAPG	LSM10	0.370933	5.92055e-05
CAPG	RARRES3	0.370693	5.307e-05
CAPG	APOL4	0.370584	6.02202e-05
CAPG	SOCS3	0.37045	6.0611e-05
CAPG	ZNF276	0.370426	5.37844e-05
CAPG	TEX41	0.370422	5.37964e-05
CAPG	IL2RA	0.370322	5.40651e-05
CAPG	CMTM6	0.370218	6.13007e-05
CAPG	TSPAN33	0.369973	5.50184e-05
CAPG	CXCL10	0.369935	6.2148e-05
CAPG	LAX1	0.369918	6.21981e-05
CAPG	CDA	0.369818	6.25e-05
CAPG	MT1F	0.36974	5.56625e-05
CAPG	ATP10A	0.369678	5.58341e-05
CAPG	ZNF677	0.369577	5.61184e-05
CAPG	GRAP	0.369536	5.6232e-05
CAPG	AP3S1	0.369511	6.34395e-05
CAPG	ATP6V1D	0.369469	6.35675e-05
CAPG	AK095210	0.369304	5.68878e-05
CAPG	BC032910	0.368982	5.78088e-05
CAPG	KIR2DL3	0.368929	5.79607e-05
CAPG	MYOF	0.368912	6.53057e-05
CAPG	ATP6V0D2	0.368818	5.82827e-05
CAPG	PLEKHA2	0.368795	6.56744e-05
CAPG	FBLN7	0.368795	5.83498e-05
CAPG	TAB2	0.368779	5.8395e-05
CAPG	RASA4	0.368463	5.9321e-05
CAPG	PMP22	0.368463	5.9321e-05
CAPG	TTC24	0.368403	5.94986e-05
CAPG	FAIM3	0.368251	5.99501e-05
CAPG	CBFB	0.368188	6.76292e-05
CAPG	CLEC4C	0.368137	6.02921e-05
CAPG	CD300E	0.367964	6.83658e-05
CAPG	NUCB1	0.367914	6.85305e-05
CAPG	PCGF5	0.367839	6.87783e-05
CAPG	CYB561A3	0.367739	6.911e-05
CAPG	TEC	0.367626	6.18401e-05
CAPG	ATP6AP1	0.367539	6.97778e-05
CAPG	FLJ46481	0.367297	6.28577e-05
CAPG	IL18R1	0.367291	6.28783e-05
CAPG	RPS6KA4	0.367165	7.10463e-05
CAPG	GORASP1	0.36704	7.14739e-05
CAPG	BTN3A2	0.366941	6.39759e-05
CAPG	ANXA7	0.366866	7.20766e-05
CAPG	MZB1	0.366841	7.21631e-05
CAPG	CETP	0.366827	6.43384e-05
CAPG	RDH12	0.366805	6.44097e-05
CAPG	SNAI3-AS1	0.366744	6.46024e-05
CAPG	TADA2B	0.36671	6.47126e-05
CAPG	DAPK1	0.366616	7.29459e-05
CAPG	CD101	0.366334	6.59261e-05
CAPG	AK057873	0.366265	6.61529e-05
CAPG	DNASE1L3	0.366219	6.6304e-05
CAPG	ECRP	0.365896	6.73673e-05
CAPG	TCF25	0.365809	7.5824e-05
CAPG	RUFY4	0.365798	6.76954e-05
CAPG	RASGRP2	0.365519	6.86316e-05
CAPG	DPP9	0.365493	7.69802e-05
CAPG	LINC00239	0.365429	6.89366e-05
CAPG	C11orf63	0.365284	6.94325e-05
CAPG	C6orf62	0.365277	7.77807e-05
CAPG	MAP2K1	0.365277	7.77807e-05
CAPG	BIN1	0.365236	7.79355e-05
CAPG	IL32	0.365127	7.83395e-05
CAPG	BHLHE41	0.365119	7.83706e-05
CAPG	DDHD1	0.365113	7.00177e-05
CAPG	FOLR2	0.365112	7.00229e-05
CAPG	TRIM69	0.364919	7.91218e-05
CAPG	ARID4A	0.364776	7.11874e-05
CAPG	TCRBV15S1	0.364695	7.99749e-05
CAPG	AX747104	0.364656	7.16079e-05
CAPG	CX3CR1	0.364623	7.1725e-05
CAPG	CDKN2C	0.364529	7.20562e-05
CAPG	BC016015	0.364529	8.06123e-05
CAPG	UBE2J1	0.364479	7.2233e-05
CAPG	MAP1LC3B2	0.364445	7.23551e-05
CAPG	DOCK10	0.364138	8.21291e-05
CAPG	KIRREL2	0.364048	7.37769e-05
CAPG	E02193	0.363847	7.4508e-05
CAPG	USP10	0.36373	8.37388e-05
CAPG	LILRB5	0.363692	7.50788e-05
CAPG	TNFRSF17	0.363689	8.39047e-05
CAPG	LINC00189	0.363618	7.53503e-05
CAPG	PPAPDC3	0.363605	7.53992e-05
CAPG	ZMIZ1	0.363522	8.45714e-05
CAPG	OXNAD1	0.363486	7.584e-05
CAPG	CHMP1A	0.363377	7.62424e-05
CAPG	NUDT22	0.363314	8.54117e-05
CAPG	C15orf57	0.363214	8.58178e-05
CAPG	PDLIM3	0.363181	8.59536e-05
CAPG	TCL6	0.363099	7.72875e-05
CAPG	DPPA4	0.363015	7.76053e-05
CAPG	SMAD7	0.362998	8.67039e-05
CAPG	LATS2	0.362879	7.81225e-05
CAPG	GGT5	0.362754	7.86029e-05
CAPG	NOD1	0.362704	7.87918e-05
CAPG	TGFB3	0.362449	8.89918e-05
CAPG	PLAUR	0.362416	8.91323e-05
CAPG	KCTD21	0.362414	7.99161e-05
CAPG	OXCT2	0.36234	8.02069e-05
CAPG	ITM2C	0.3623	8.96255e-05
CAPG	PPP3CB	0.362266	8.97669e-05
CAPG	KLRC2	0.362265	8.04987e-05
CAPG	IGJ	0.362166	9.01923e-05
CAPG	SNW1	0.36205	9.0691e-05
CAPG	VIPAS39	0.361809	9.17323e-05
CAPG	GRK6	0.361701	8.27393e-05
CAPG	PDCD6IP	0.361692	9.22389e-05
CAPG	EEFSEC	0.361667	9.23478e-05
CAPG	BASP1	0.361601	9.26388e-05
CAPG	GIT2	0.361593	8.31757e-05
CAPG	TMEM110	0.361543	9.28942e-05
CAPG	FOXP3	0.361484	9.31502e-05
CAPG	LITAF	0.361435	9.33701e-05
CAPG	DAD1	0.361402	8.3953e-05
CAPG	RGS10	0.36131	9.39221e-05
CAPG	ARHGEF10L	0.360965	8.57528e-05
CAPG	XCR1	0.360928	8.59093e-05
CAPG	INSIG1	0.360891	8.6065e-05
CAPG	AHR	0.360787	8.65002e-05
CAPG	APBB1	0.360567	8.74266e-05
CAPG	NUB1	0.360486	9.76424e-05
CAPG	EIF2S1	0.36045	8.79246e-05
CAPG	CD1D	0.360418	8.80618e-05
CAPG	CPNE5	0.360345	9.82949e-05
CAPG	MAP3K3	0.360312	9.8449e-05
CAPG	BC016366	0.36022	8.89091e-05
CAPG	SEMA4D	0.360145	9.92231e-05
CAPG	ALAD	0.360095	9.94564e-05
CAPG	TRIP10	0.359793	9.07661e-05
CAPG	LOC100132111	0.359764	9.08911e-05
CAPG	LINC00847	0.359638	0.000101619
CAPG	ADORA3	0.359589	9.16646e-05
CAPG	COG8	0.359536	9.18977e-05
CAPG	PPP6C	0.359398	9.25156e-05
CAPG	ANKRD55	0.35934	9.27746e-05
CAPG	PLXDC2	0.359214	0.000103664
CAPG	RABAC1	0.359131	0.000104069
CAPG	PDHB	0.359064	0.000104394
CAPG	MAN1A1	0.358889	0.000105253
CAPG	ARF6	0.358815	0.000105623
CAPG	TCRBV11S1A1T	0.358807	9.51897e-05
CAPG	GPX3	0.358745	9.54758e-05
CAPG	CIB2	0.358714	9.56187e-05
CAPG	OPTN	0.358707	0.000106159
CAPG	G0S2	0.358707	0.000106159
CAPG	DNAH8	0.358597	9.61587e-05
CAPG	RASGRP1	0.358515	0.000107115
CAPG	MSRB1	0.358507	0.000107157
CAPG	POPDC2	0.35808	9.85796e-05
CAPG	EAF2	0.358034	9.88002e-05
CAPG	SLC50A1	0.357817	9.98323e-05
CAPG	SLC35F6	0.357683	0.000111363
CAPG	CHST2	0.357592	0.00011184
CAPG	SOX30	0.357587	0.000100943
CAPG	ABHD6	0.357569	0.000101028
CAPG	PDE4DIP	0.357559	0.000112014
CAPG	TNFAIP2	0.357459	0.000112537
CAPG	CCND3	0.357318	0.000113282
CAPG	A1BG	0.357252	0.000102576
CAPG	SPTA1	0.357167	0.000102995
CAPG	RPS6KA1	0.357152	0.000103071
CAPG	BEX4	0.357139	0.000103133
CAPG	PATL2	0.357139	0.000103133
CAPG	SLX1A	0.35711	0.000103277
CAPG	CCR6	0.35691	0.000115455
CAPG	LOC257358	0.356775	0.000104948
CAPG	HEXA-AS1	0.356701	0.00010532
CAPG	AP1G1	0.356686	0.000105397
CAPG	MARCKS	0.356685	0.000116669
CAPG	GPR82	0.356611	0.000117076
CAPG	YPEL2	0.356286	0.000118856
CAPG	HLA-DQA2	0.356211	0.000119271
CAPG	GNG2	0.356112	0.000119825
CAPG	NCEH1	0.356103	0.000119872
CAPG	CYB5R4	0.356088	0.000108454
CAPG	MED11	0.355904	0.000120989
CAPG	BV02S1J2.2	0.355797	0.000109971
CAPG	SEC22B	0.355792	0.000109998
CAPG	WWP2	0.35576	0.000110165
CAPG	AK056982	0.355656	0.000110715
CAPG	MAP3K7CL	0.355626	0.000110874
CAPG	SERPINB1	0.355612	0.000122635
CAPG	CAMK1G	0.355569	0.000111175
CAPG	NPRL2	0.355527	0.000111395
CAPG	abParts	0.355463	0.000123489
CAPG	DUS2L	0.355434	0.00011189
CAPG	TEX264	0.355418	0.000111979
CAPG	LOC100132735	0.355332	0.000112437
CAPG	LMO2	0.355313	0.00012435
CAPG	GPR25	0.355231	0.000112981
CAPG	CD79B	0.355172	0.000125167
CAPG	FAM19A1	0.355134	0.000113503
CAPG	C14orf119	0.35513	0.000125409
CAPG	DCP2	0.355123	0.000113565
CAPG	TCEAL3	0.354989	0.000126233
CAPG	PARP15	0.354981	0.000114332
CAPG	KIR3DX1	0.354939	0.000114558
CAPG	HADHA	0.354914	0.000126671
CAPG	FHL3	0.354815	0.00011524
CAPG	MYO18A	0.354789	0.000127405
CAPG	KCNN4	0.354681	0.000128044
CAPG	ZNF319	0.354653	0.000116128
CAPG	AK024119	0.354561	0.000116637
CAPG	SCTR	0.354551	0.000116695
CAPG	KLRB1	0.354548	0.000128834
CAPG	GPAT2	0.354443	0.000117296
CAPG	RAPGEF1	0.35434	0.000130079
CAPG	SCFD1	0.35424	0.00013068
CAPG	CTU2	0.354104	0.000119196
CAPG	LACC1	0.354065	0.000131739
CAPG	CCL2	0.353949	0.000132449
CAPG	AJ606316	0.353666	0.000121697
CAPG	TOM1	0.353509	0.000122608
CAPG	CCL3L3	0.353431	0.00012306
CAPG	TXK	0.353394	0.000123276
CAPG	DNAJB9	0.353225	0.000136942
CAPG	SLFN11	0.353214	0.000124329
CAPG	BLOC1S3	0.353211	0.000124349
CAPG	SEC13	0.353176	0.000137257
CAPG	HCP5	0.353167	0.00013731
CAPG	FAS	0.353117	0.000137626
CAPG	C4orf32	0.352902	0.000126181
CAPG	COMTD1	0.352876	0.000139162
CAPG	NGLY1	0.352793	0.000139695
CAPG	FPGS	0.35261	0.000140876
CAPG	TLN1	0.352402	0.000142228
CAPG	BC038465	0.352228	0.000130257
CAPG	EIF2B2	0.351966	0.000131877
CAPG	CRELD2	0.351861	0.000145801
CAPG	MATK	0.351855	0.000132572
CAPG	FAM46C	0.351708	0.000133488
CAPG	SNX17	0.351653	0.000147198
CAPG	BC040735	0.351493	0.000134849
CAPG	AK098012	0.351429	0.000135254
CAPG	CASP7	0.351414	0.000135351
CAPG	CLEC2D	0.351404	0.00014889
CAPG	SHE	0.351323	0.000135929
CAPG	AV4S1	0.351311	0.000136004
CAPG	BV5-8	0.35117	0.000136912
CAPG	ACO1	0.35108	0.000151117
CAPG	VIMP	0.35106	0.000137623
CAPG	STAP1	0.351032	0.000137802
CAPG	MITD1	0.350581	0.000154603
CAPG	ARL14	0.350364	0.000156137
CAPG	GDI2	0.350173	0.000157506
CAPG	RBM5	0.34989	0.00015955
CAPG	abParts_2	0.34979	0.000160277
CAPG	FKBP11	0.349716	0.000160825
CAPG	LOC100272216	0.349679	0.000146822
CAPG	PARP12	0.349562	0.000147624
CAPG	LIMK1	0.349549	0.000162048
CAPG	ASB2	0.349521	0.000147912
CAPG	KIAA0125	0.349475	0.000148228
CAPG	BLOC1S1	0.349341	0.000163588
CAPG	DKFZp667J0810	0.349283	0.000164022
CAPG	SBNO2	0.3492	0.000164644
CAPG	AX748309	0.349041	0.00015126
CAPG	BC023516	0.349027	0.000151359
CAPG	AX748388	0.34891	0.000152191
CAPG	D21847	0.348902	0.000152248
CAPG	IRF5	0.348884	0.000167026
CAPG	SMPDL3A	0.348864	0.000152519
CAPG	APOA1	0.348568	0.000154639
CAPG	ZEB1	0.34834	0.000156288
CAPG	ZNF701	0.348094	0.000173122
CAPG	OST4	0.34806	0.000173384
CAPG	RCAN2	0.347775	0.000160448
CAPG	ZNF382	0.347621	0.000161598
CAPG	ECEL1	0.347552	0.000162118
CAPG	PLCL2	0.347539	0.000162219
CAPG	KBTBD8	0.347486	0.000162615
CAPG	IKZF3	0.347337	0.000179156
CAPG	IFIT2	0.347288	0.000164119
CAPG	HGF	0.347236	0.000164509
CAPG	CXorf38	0.347189	0.000164875
CAPG	AK127609	0.347137	0.000165271
CAPG	DENND1B	0.346997	0.000166349
CAPG	ANKRD2	0.346865	0.000167367
CAPG	UBC	0.346372	0.00018713
CAPG	CSK	0.346355	0.00018727
CAPG	DENND2D	0.346272	0.000187973
CAPG	NRGN	0.346223	0.000172411
CAPG	7SK_87	0.346211	0.00017251
CAPG	IL4R	0.346147	0.000189033
CAPG	ECI2	0.346023	0.000190098
CAPG	OR52N4	0.34592	0.000174841
CAPG	GNG5	0.345873	0.000191383
CAPG	DNPH1	0.345632	0.00019347
CAPG	CD200R1	0.34562	0.00017728
CAPG	MED6	0.34562	0.00017728
CAPG	ARSB	0.345574	0.000193977
CAPG	CD79A	0.345474	0.00019485
CAPG	PSMD6	0.345399	0.000195506
CAPG	A1BG-AS1	0.345366	0.000195798
CAPG	AMDHD1	0.345358	0.000179437
CAPG	ABP1	0.345318	0.000179767
CAPG	MR1	0.345199	0.000197267
CAPG	DKFZP686I15217	0.344698	0.000184974
CAPG	PIWIL4	0.344542	0.000203167
CAPG	SUCLG2	0.344293	0.00020545
CAPG	METRNL	0.34396	0.000208532
CAPG	CIDECP	0.343833	0.000192464
CAPG	ENPP4	0.34376	0.000210401
CAPG	PRUNE2	0.343758	0.000193125
CAPG	BFSP2	0.343675	0.000193867
CAPG	WDR82	0.343627	0.000211656
CAPG	LINC00595	0.343318	0.000197059
CAPG	SLITRK4	0.34328	0.000197408
CAPG	LOC100505622	0.343272	0.000197472
CAPG	ZDHHC19	0.343184	0.000198277
CAPG	KANSL1-AS1	0.343099	0.000199049
CAPG	APOL2	0.343028	0.00021739
CAPG	CHCHD10	0.342862	0.000219008
CAPG	IGHCgamma1	0.34283	0.000201506
CAPG	DNM2	0.342762	0.000219984
CAPG	C20orf197	0.342705	0.000202659
CAPG	EIF4EBP3	0.342667	0.000203011
CAPG	EML4	0.342314	0.000206314
CAPG	PTPN1	0.342152	0.000207845
[truncated: 22,534 more rows]
