# Supplementary material for: CapG promoted nasopharyngeal carcinoma cell motility involving Rho motility pathway independent of ROCK
Source: World J Surg Oncol. 2022 Oct 19;20:347. doi: 10.1186/s12957-022-02808-7 (PMC9580211; doi:10.1186/s12957-022-02808-7)
Supplement: Supplementary file 3 — Additional file 3: Table 2. The signaling pathways that were significantly correlated with CapG level in GSEA results. GSEA: Gene Set Enrichment Analysis [file 12957_2022_2808_MOESM3_ESM.xlsx]

## Sheet: GSEAresult
CapG promoted nasopharyngeal carcinoma cell motility involving Rho motility pathway independent of ROCK
Ying Fu, Xiuzhi Zhang, Xujun Liang, Yongheng Chen, Zhuchu Chen, Zhefeng Xiao
The signaling pathways that were significantly correlated with CapG level in GSEA results.
ID	setSize	enrichmentScore	NES	pvalue	p.adjust	qvalues	rank	leading_edge	core_enrichment
Lck and Fyn tyrosine kinases in initiation of TCR Activation	13	0.932863	2.54122	1e-10	9.6e-09	6.32e-09	1659	tags=100%, list=7%, signal=93%	CD4/HLA-DRA/CD247/HLA-DRB1/CD3E/TRA/PTPRC/CD3D/ZAP70/LCK/CD3G/TRB/FYN
T Cell Receptor Signaling Pathway	55	0.692126	2.66011	1e-10	9.6e-09	6.32e-09	3035	tags=56%, list=12%, signal=50%	NCF2/CD4/VAV1/HLA-DRA/CD247/GRB2/HLA-DRB1/CD3E/PTPN7/TRA/PTPRC/CD3D/ARHGAP4/LAT/PRKCB/ZAP70/LCK/CD3G/TRB/FYN/MAP2K1/PPP3CB/PPP3CC/SHC1/RAF1/MAPK3/ARHGAP6/NFATC1/MAP3K1/ARAP1/FOS
Activation of Csk by cAMP-dependent Protein Kinase Inhibits Signaling through the T Cell Receptor	43	0.696282	2.52534	1.94e-09	1.24e-07	8.18e-08	2512	tags=47%, list=10%, signal=42%	CD4/CCR5/FPR1/CCL4/CCR3/HLA-DRA/CD247/HLA-DRB1/CD3E/TRA/PTPRC/CD3D/ZAP70/LCK/CD3G/TRB/CSK/PRKACB/CXCL12/ADRA1B
The Co-Stimulatory Signal During T-cell Activation	20	0.825679	2.51296	1.03e-08	4.6e-07	3.03e-07	1316	tags=80%, list=5%, signal=76%	CD86/HLA-DRA/CD80/CD247/GRB2/HLA-DRB1/CD3E/TRA/CD3D/ITK/LCK/CD3G/ICOS/TRB/CTLA4/CD28
Ras-Independent pathway in NK cell-mediated cytotoxicity	22	0.807283	2.51073	1.2e-08	4.6e-07	3.03e-07	2973	tags=77%, list=12%, signal=68%	IL18/FCGR3A/B2M/HLA-A/VAV1/CD2/PTPN6/KLRD1/LAT/KLRC3/CD28/SYK/MAP2K1/KLRC2/KLRC1/MAPK3/KLRC4
Antigen Processing and Presentation	12	0.906832	2.41134	2.24e-08	7.18e-07	4.73e-07	928	tags=75%, list=4%, signal=72%	B2M/HLA-A/HLA-DRA/PSMB9/CD74/HLA-DRB1/PSMB8/TAP1/TAP2
IL 2 signaling pathway	14	0.840704	2.32839	5.36e-07	1.47e-05	9.67e-06	2304	tags=86%, list=9%, signal=78%	IL2RG/STAT5A/GRB2/IL2RB/LCK/IL2/SYK/JAK3/IL2RA/SHC1/STAT5B/JAK1
Role of MEF2D in T-cell Apoptosis	30	0.679568	2.28827	1.14e-06	2.75e-05	1.81e-05	2083	tags=60%, list=8%, signal=55%	CD4/HLA-DRA/CD247/HLA-DRB1/CD3E/TRA/PTPRC/CD3D/LAT/PRKCB/ZAP70/LCK/CD3G/TRB/MEF2D/FYN/PPP3CB/PPP3CC
IL-10 Anti-inflammatory Signaling Pathway	13	0.83397	2.27183	2.17e-06	4.64e-05	3.05e-05	3425	tags=85%, list=14%, signal=73%	HMOX1/IL10RA/IL10/BLVRA/BLVRB/TNF/IL10RB/JAK1/IL6/MAPK14/MAP3K5
IL-2 Receptor Beta Chain in T cell Activation	49	0.568794	2.1457	4.6e-06	8.84e-05	5.82e-05	3714	tags=49%, list=15%, signal=42%	IL2RG/STAT5A/FASLG/GRB2/IL2RB/PTPN6/IL2/JAK3/SOCS3/IL2RA/MAP2K1/CCND3/FAS/IKZF3/SHC1/RAF1/CBL/STAT5B/JAK1/MAPK3/FOS/NMI/RB1/AKT1
IL12 and Stat4 Dependent Signaling Pathway in Th1 Development	15	0.768304	2.1604	2.39e-05	0.000418003	0.000275002	3177	tags=67%, list=13%, signal=58%	CCR5/IL12RB1/STAT4/IFNG/IL12B/IL12RB2/JAK2/IL18R1/IL12A/MAPK14
Roles of Beta-arrestin-dependent Recruitment of Src Kinases in GPCR Signaling	34	0.616433	2.1367	3.8e-05	0.000563518	0.000370736	3087	tags=41%, list=13%, signal=36%	FGR/CCR5/FPR1/CCL4/CCR3/HCK/ARRB1/MAP2K1/RAF1/MAPK3/CXCL12/ADRA1B/ADRBK1/ADRB2
Rho cell motility signaling pathway	32	0.614774	2.09854	3.97e-05	0.000563518	0.000370736	5611	tags=59%, list=23%, signal=46%	NCF2/PFN1/RHOA/VAV1/DIAPH1/ARHGEF1/ARHGAP4/TLN1/LIMK1/MYL2/ARHGAP6/GSN/ARAP1/CACNA1A/MYLK/ROCK1/ARAP2/ARFGAP3/CHN1
CDK Regulation of DNA Replication	18	-0.70669	-2.19841	4.11e-05	0.000563518	0.000370736	6131	tags=72%, list=25%, signal=54%	ORC5/ORC6/ORC1/MCM2/MCM3/CDK2/MCM7/CDC6/ORC4/ORC3/MCM4/ORC2/KITLG
Role of Beta-arrestins in the activation and targeting of MAP kinases	30	0.620349	2.08886	5.65e-05	0.000709364	0.000466687	3087	tags=40%, list=13%, signal=35%	CCR5/FPR1/CCL4/CCR3/ARRB1/MAP2K1/RAF1/MAPK3/CXCL12/ADRA1B/ADRBK1/ADRB2
Toll-Like Receptor Pathway	35	0.587766	2.04722	5.91e-05	0.000709364	0.000466687	3569	tags=40%, list=15%, signal=34%	CD14/TLR4/LY96/TLR7/MYD88/TLR2/IKBKG/TAB2/TLR9/MAP3K1/FOS/MAP3K14/MAPK14/MAP2K3
Keratinocyte Differentiation	53	0.517171	1.97562	0.000112542	0.00120892	0.00079534	3569	tags=43%, list=15%, signal=37%	PRKCD/FASLG/GRB2/PRKCH/PRKCB/TNF/PRKCQ/IKBKG/ETS1/TRAF1/MAP2K1/FAS/SHC1/RAF1/MAPK3/BIRC2/MAP3K1/RIPK1/FOS/MAPK14/BIRC3/MAP3K5/MAP2K3
IL 4 signaling pathway	15	0.741202	2.08419	0.000113336	0.00120892	0.00079534	3714	tags=80%, list=15%, signal=68%	IL2RG/HLA-DRA/GRB2/HLA-DRB1/IGHE/JAK3/IL4R/SHC1/JAK1/FCER2/IL4/AKT1
Eicosanoid Metabolism	22	0.66304	2.06212	0.000193723	0.00195763	0.00128791	3264	tags=50%, list=13%, signal=43%	TBXAS1/ALOX5/PTGER2/ALOX5AP/MPO/PTGS1/CYSLTR1/PTGIR/CYSLTR2/EPHX1/PTGER4
Fc Epsilon Receptor I Signaling in Mast Cells	29	0.612451	2.02877	0.000237703	0.00228195	0.00150128	3035	tags=48%, list=12%, signal=42%	FCER1G/VAV1/BTK/GRB2/PRKCB/LYN/PAK2/SYK/MAP2K1/SHC1/RAF1/MAPK3/MAP3K1/FOS
BCR Signaling Pathway	31	0.58995	1.9992	0.000324507	0.00296693	0.00195192	3177	tags=58%, list=13%, signal=51%	VAV1/BTK/GRB2/PRKCB/LYN/SYK/MAP2K1/PPP3CB/CD79B/CD79A/PPP3CC/SHC1/RAF1/MAPK3/NFATC1/MAP3K1/FOS/MAPK14
IL 3 signaling pathway	12	0.758226	2.01618	0.000454422	0.00396586	0.00260912	3035	tags=75%, list=12%, signal=66%	STAT5A/IL3RA/GRB2/PTPN6/CSF2RB/JAK2/SHC1/STAT5B/FOS
Classical Complement Pathway	15	0.69465	1.95329	0.00093707	0.0078225	0.00514638	3022	tags=47%, list=12%, signal=41%	C1QA/C1QB/C1QC/C2/C1S/C3/C1R
Beta-arrestins in GPCR Desensitization	28	0.587808	1.92238	0.00102149	0.00817191	0.00537626	3087	tags=36%, list=13%, signal=31%	CCR5/FPR1/CCL4/CCR3/ARRB1/AP2M1/CXCL12/ADRA1B/ADRBK1/ADRB2
WNT Signaling Pathway	30	-0.506556	-1.8157	0.00253367	0.0194586	0.0128017	5325	tags=50%, list=22%, signal=39%	WIF1/PPP2R5D/CTBP1/TLE1/TAB1/HNF1A/HDAC1/DVL1/AXIN1/BTRC/NLK/MAP3K7/CSNK2A1/SMAD4/LRP6
Role of Ran in mitotic spindle regulation	11	-0.713528	-1.89913	0.00285351	0.0205664	0.0135305	7036	tags=100%, list=29%, signal=71%	KPNB1/KPNA2/RAN/RCC1/RANBP1/TPX2/AURKA/RANGAP1/NUMA1/RANBP2
The 4-1BB-dependent immune response	13	0.684264	1.86401	0.00289214	0.0205664	0.0135305	3569	tags=54%, list=15%, signal=46%	IFNG/IL2/TNFRSF9/MAPK14/MAP3K5/IL4/MAP2K3
TNFR2 Signaling Pathway	12	0.694191	1.84591	0.00383004	0.0259549	0.0170756	3523	tags=58%, list=14%, signal=50%	TNFRSF1B/LTA/TRAF1/MAP3K1/RIPK1/MAP3K14/TRAF3
Signal transduction through IL1R	36	0.503147	1.77036	0.00392027	0.0259549	0.0170756	4287	tags=42%, list=17%, signal=34%	TGFB1/MYD88/TNF/IKBKG/TAB2/TGFB3/IL6/MAP3K1/FOS/IL1RN/IL1R1/MAPK14/MAP2K3/IL1B/IRAK3
Erk and PI-3 Kinase Are Necessary for Collagen Binding in Corneal Epithelia	31	0.532835	1.80565	0.00437451	0.0279968	0.018419	5287	tags=55%, list=22%, signal=43%	PFN1/RHOA/DIAPH1/ZYX/MAP2K1/TLN1/CSK/MAPK3/GSN/ACTN3/ACTN1/ACTN2/ITGA1/PIK3R1/TNS1/MYLK/ROCK1
Endocytotic role of NDK, Phosphins and Dynamin	16	0.635459	1.80476	0.00493114	0.0295868	0.019465	2480	tags=50%, list=10%, signal=45%	BIN2/SYNJ1/PICALM/EPS15/BIN1/PPP3CB/PPP3CC/AP2M1
Role of PI3K subunit p85 in regulation of Actin Organization and Cell Migration	16	0.635734	1.80554	0.00493114	0.0295868	0.019465	3170	tags=50%, list=13%, signal=44%	ARPC1B/ACTR3/RHOA/ARPC4/ACTR2/ARPC2/ARPC3/CDC42
Caspase Cascade in Apoptosis	23	0.56527	1.76161	0.00634209	0.0368995	0.024276	3344	tags=48%, list=14%, signal=41%	ARHGDIB/CASP1/CASP4/PRF1/GZMB/CASP10/CASP8/CASP7/BIRC2/APAF1/BIRC3
Role of MAL in Rho-Mediated Activation of SRF	19	0.571911	1.73781	0.00696999	0.03936	0.0258947	3387	tags=47%, list=14%, signal=41%	RHOA/DIAPH1/MAP2K1/LIMK1/RAF1/MAPK3/MAP3K1/CDC42/MAL
HIV-1 Nef: negative effector of Fas and TNF	53	0.425835	1.62671	0.00741872	0.0399115	0.0262575	3830	tags=42%, list=16%, signal=35%	PRKCD/ARHGDIB/FASLG/TRADD/TNF/CFLAR/PAK2/TRAF1/CASP8/FAS/CASP7/PSEN1/GSN/BIRC2/MAP3K1/APAF1/RIPK1/MAP3K14/BIRC3/MAP3K5/RB1/SPTAN1
fMLP induced chemokine gene expression in HMC-1 cells	30	0.494481	1.66504	0.0074834	0.0399115	0.0262575	4645	tags=43%, list=19%, signal=35%	NCF2/FPR1/PRKCB/MAP2K1/PPP3CB/PPP3CC/RAF1/MAPK3/NFATC1/MAPK14/MAP2K3/PRKCA/CAMKK1
TPO Signaling Pathway	24	0.530258	1.67026	0.00906597	0.047045	0.0309507	3035	tags=46%, list=12%, signal=40%	STAT5A/STAT1/GRB2/PRKCB/JAK2/MAP2K1/SHC1/RAF1/STAT5B/MAPK3/FOS
